# Supplementary material for: Colorectal cancer diagnostic model utilizing metagenomic and metabolomic data of stool microbial extracellular vesicles
Source: Sci Rep. 2020 Feb 18;10:2860. doi: 10.1038/s41598-020-59529-8 (PMC7029032; doi:10.1038/s41598-020-59529-8)
Supplement: Supplementary file 2 — Supplementary data. [file 41598_2020_59529_MOESM2_ESM.zip]

Archive with 2 entries (2 files):
- Supplementary_Metabolomics/Untargeted GC-Markers.xlsx
- Supplementary_Metabolomics/Untargeted GC-Raw data.csv
