# Supplementary material for: Colorectal cancer diagnostic model utilizing metagenomic and metabolomic data of stool microbial extracellular vesicles
Source: Sci Rep. 2020 Feb 18;10:2860. doi: 10.1038/s41598-020-59529-8 (PMC7029032; doi:10.1038/s41598-020-59529-8)
Supplement: Supplementary file 2 — Supplementary data. [file 41598_2020_59529_MOESM2_ESM.zip › Supplementary_Metabolomics/Untargeted GC-Markers.xlsx]

## Sheet: Identified metabolites (Process
			NC05:1							NC19:1							NC32:1							NC04:1							NC11:1							NC07:1							NC18:1
Analyte	Peak	Unique Mass	Class	Scale	Area	Normalized Area	Height	Normalized Height	R.T. (s)	Class	Scale	Area	Normalized Area	Height	Normalized Height	R.T. (s)	Class	Scale	Area	Normalized Area	Height	Normalized Height	R.T. (s)	Class	Scale	Area	Normalized Area	Height	Normalized Height	R.T. (s)	Class	Scale	Area	Normalized Area	Height	Normalized Height	R.T. (s)	Class	Scale	Area	Normalized Area	Height	Normalized Height	R.T. (s)	Class	Scale	Area	Normalized Area	Height
26	Hexanoic acid	173	NC	1.09043	450893	491668	28826.9	31433.8	275.8,0	NC	1.03835	500101	519279	31250.1	32448.5	275.8,0	NC	1.03714	652009	676222	38894.9	40339.3	275.8,0	NC	1.05319	543505	572415	33301.3	35072.7	275.75,0	NC	1.01412	550281	558051	33662.1	34137.4	275.75,0	NC	1.00751	443344	446673	26585.2	26784.8	275.75,0	NC	1.01233	428542	433826	25958.9
48	l-Alanine	116	NC	1.09043	1.45185e+07	1.58314e+07	838654	914496	291.15,0	NC	1.03835	2.50953e+07	2.60577e+07	1.43103e+06	1.48591e+06	291.15,0	NC	1.03714	2.1337e+07	22129404	1.22187e+06	1.26725e+06	291.15,0	NC	1.05319	2.09633e+07	22078345	1.1848e+06	1.24783e+06	291.15,0	NC	1.01412	4.21141e+07	4.27087e+07	2424340	2.45857e+06	291.15,0	NC	1.00751	4.6899e+07	4.72512e+07	2.6982e+06	2.71846e+06	291.15,0	NC	1.01233	2.80798e+07	2.8426e+07	1.61849e+06
68	2-Furoic acid	189	NC	1.09043	1.43397e+06	1.56365e+06	82238.9	89676	306.15,0	NC	1.03835	1.1922e+06	1.23792e+06	71661.4	74409.6	306.2,0	NC	1.03714	1.27186e+06	1.31909e+06	73553.3	76284.9	306.2,0	NC	1.05319	1.51929e+06	1.6001e+06	88311.5	93009	306.2,0	NC	1.01412	1.51178e+06	1.53312e+06	88189.7	89434.9	306.15,0	NC	1.00751	1.38954e+06	1.39997e+06	81404.9	82016.1	306.15,0	NC	1.01233	1.33307e+06	1.34951e+06	76745.1
84	L-Leucine	86	NC	1.09043	1.47378e+06	1.60706e+06	78678.6	85793.8	315.15,0	NC	1.03835	3.81425e+06	3.96052e+06	213549	221739	315.1,0	NC	1.03714	2.33969e+06	2.42658e+06	126362	131054	315.05,0	NC	1.05319	2.36984e+06	2.4959e+06	131057	138028	315.15,0	NC	1.01412	5.48723e+06	5.56471e+06	310974	315365	315.1,0	NC	1.00751	6.03028e+06	6.07555e+06	343322	345900	315.1,0	NC	1.01233	4.20765e+06	4.25954e+06	236234
95	Butanoic acid	145	NC	1.09043	2.44857e+06	2.67e+06	137918	150390	319.95,0	NC	1.03835	516001	535789	30598.4	31771.9	320,0	NC	1.03714	839464	870638	48443.1	50242.1	319.9,0	NC	1.05319	474244	499470	28643.7	30167.3	319.95,0	NC	1.01412	300257	304496	16419.4	16651.3	319.9,0	NC	1.00751	228363	230078	12394	12487.1	319.95,0	NC	1.01233	533060	539633	28815.2
101	L-Isoleucine	86	NC	1.09043	890062	970553	40021.7	43640.9	325.3,0	NC	1.03835	2.57685e+06	2.67567e+06	136498	141732	325.2,0	NC	1.03714	1.29903e+06	1.34727e+06	66623.9	69098.1	325.2,0	NC	1.05319	1.4061e+06	1.48089e+06	77836.1	81976.4	325.2,0	NC	1.01412	4.88434e+06	4.95331e+06	274073	277943	325.2,0	NC	1.00751	4.09612e+06	4.12688e+06	221432	223095	325.2,0	NC	1.01233	1.71354e+06	1.73466e+06	88567.6
167	Ethanolamine	174	NC	1.09043	2.65341e+06	2.89337e+06	151226	164901	365.25,0	NC	1.03835	1.16644e+06	1.21117e+06	66851.8	69415.6	365.25,0	NC	1.03714	6.8853e+06	7.141e+06	392177	406742	365.25,0	NC	1.05319	1.47488e+06	1.55333e+06	83843.1	88302.9	365.25,0	NC	1.01412	4.83947e+06	4.90781e+06	277131	281044	365.25,0	NC	1.00751	3.36209e+06	3.38733e+06	192344	193788	365.2,0	NC	1.01233	3.50214e+06	3.54532e+06	200943
287	3-Aminoisobutyric acid	174	NC	1.09043	2.23265e+06	2.43455e+06	122730	133828	444.25,0	NC	1.03835	2.58887e+06	2.68815e+06	146705	152331	444.2,0	NC	1.03714	2.79806e+06	2.90197e+06	155702	161485	444.2,0	NC	1.05319	2.30041e+06	2.42277e+06	128605	135446	444.2,0	NC	1.01412	2.27099e+06	2.30306e+06	127172	128968	444.25,0	NC	1.00751	2.49675e+06	2.51549e+06	138500	139540	444.2,0	NC	1.01233	2.25584e+06	2.28365e+06	122796
300	Succinic acid	233	NC	1.09043	150144	163722	8184.92	8925.1	453.5,0	NC	1.03835	66585.6	69139.1	3292.32	3418.58	453.35,0	NC	1.03714	58166.9	60327	3406.93	3533.45	453.3,0	NC	1.05319	223942	235854	13272.3	13978.3	453.4,0	NC	1.01412	219335	222432	12778.3	12958.7	453.4,0	NC	1.00751	295202	297419	16878	17004.7	453.35,0	NC	1.01233	180221	182443	10556.7
385	Ethanedioic acid	116	NC	1.09043	229076	249792	11522.1	12564	506.55,0	NC	1.03835	153713	159607	9003.4	9348.68	506.45,0	NC	1.03714	694235	720016	39128.2	40581.3	506.55,0	NC	1.05319	243123	256055	13014	13706.2	506.5,0	NC	1.01412	291096	295206	15213.5	15428.3	506.8,0	NC	1.00751	200343	201847	10237.8	10314.7	506.65,0	NC	1.01233	300387	304091	10246.1
552	L-Lysine	174	NC	1.09043	1.94442e+06	2.12026e+06	100796	109912	599.65,0	NC	1.03835	6.87647e+06	7.14018e+06	363025	376947	599.6,0	NC	1.03714	1.68674e+06	1.74938e+06	156949	162778	599.6,0	NC	1.05319	871975	918358	90664.9	95487.6	599.65,0	NC	1.01412	5.86722e+06	5.95006e+06	310285	314666	599.65,0	NC	1.00751	5.07811e+06	5.11623e+06	270586	272618	599.65,0	NC	1.01233	8.15755e+06	8.25813e+06	392543
600	Palmitic Acid	117	NC	1.09043	604831009	659527580	3.12388e+07	3.40638e+07	631.85,0	NC	1.03835	434892769	451570829	2.29059e+07	2.37843e+07	631.75,0	NC	1.03714	481902060	499798280	2.57884e+07	26746048	631.8,0	NC	1.05319	523610697	551462995	2.75597e+07	2.90257e+07	631.85,0	NC	1.01412	553178253	560988987	2.90189e+07	2.94286e+07	631.85,0	NC	1.00751	475073336	478640310	2.4931e+07	2.51182e+07	631.75,0	NC	1.01233	457401490	463041537	24239218
657	Oleic Acid	129	NC	1.09043	1.30433e+06	1.42228e+06	63552.9	69300.1	679.3,0	NC	1.03835	867738	901015	38738.1	40223.7	679.3,0	NC	1.03714	643676	667580	27966.4	29005	679.35,0	NC	1.05319	648738	683246	30632.4	32261.8	679.35,0	NC	1.01412	713052	723120	31914.9	32365.5	679.35,0	NC	1.00751	494496	498209	24008.5	24188.8	679.2,0	NC	1.01233	596525	603881	26534.5
723	TYRAMINE	174	NC	1.09043	4.52685e+06	4.93622e+06	237439	258911	745.25,0	NC	1.03835	3.43734e+06	3.56916e+06	176118	182872	745.2,0	NC	1.03714	3.65943e+06	3.79533e+06	188803	195814	745.25,0	NC	1.05319	4.19619e+06	4.4194e+06	220507	232236	745.2,0	NC	1.01412	4.38415e+06	4.44605e+06	235731	239059	745.25,0	NC	1.00751	4.00141e+06	4.03145e+06	205803	207348	745.2,0	NC	1.01233	3.88569e+06	3.93361e+06	199918
828	Phenol	441	NC	1.09043	12137950	13235619	383852	418565	953.35,0	NC	1.03835	9.9745e+06	1.0357e+07	310553	322463	953.35,0	NC	1.03714	1.12026e+07	1.16186e+07	353957	367102	953.5,0	NC	1.05319	1.13734e+07	1.19784e+07	352234	370970	953.3,0	NC	1.01412	1.39405e+07	1.41374e+07	438256	444444	953.35,0	NC	1.00751	10428371	1.05067e+07	327152	329608	953.25,0	NC	1.01233	1.01184e+07	1.02431e+07	313226
[truncated: 485 more columns]

## Sheet: Metaboliote ID
List of metabolites observed via GC-TOFMS
tR (sec)	Unique mass (m/z)	Exact mass molecule	Similarity	Reverse	Probability	Chemical Formula	Library	Level of MSI	RI
315.15	86	131.173	777	845	6243	C6H13NO2	willey9	2	281580
325.2	86	131.173	737	739	6213	C6H13NO2	willey9	2	295376
291.15	116	89.0932	848	848	6235	C3H7NO2	willey9	2	248866
599.65	174	146.19	712	717	6382	C6H14N2O2	willey9	2	670227
745.25	174	137.179	877	889	4563	C8H11NO	willey9	2	870371
444.25	174	103.12	834	845	6732	C4H9NO2	willey9	2	457940
365.25	174	61.0831	742	866	4353	C2H7NO	willey9	2	350082
953.35	441	94.1112	774	774	9579	C6H6O	willey9	2	1158006
306.2	189	112.084	737	858	6264	C5H4O3	willey9	2	269355
453.35	233	118.088	876	896	4964	C4H6O4	willey9	2	470362
506.55	116	90.0349	709	854	4350	C2H2O4	willey9	2	542984
320	145	88.1051	851	870	3894	C4H8O2	willey9	2	288273
275.8	173	116.158	861	878	9200	C6H12O2	willey9	2	227898
631.8	117	256.424	899	899	6134	C16H32O2	willey9	2	714269
679.35	129	282.461	723	725	6091	C18H34O2	willey9	2	779402
