# Supplementary material for: Colorectal cancer diagnostic model utilizing metagenomic and metabolomic data of stool microbial extracellular vesicles
Source: Sci Rep. 2020 Feb 18;10:2860. doi: 10.1038/s41598-020-59529-8 (PMC7029032; doi:10.1038/s41598-020-59529-8)
Supplement: Supplementary file 2 — Supplementary data. [file 41598_2020_59529_MOESM2_ESM.zip › Supplementary_Metabolomics/Untargeted GC-Raw data.csv]

		NC05							NC19							NC32							NC04							NC11							NC07							NC18
Analyte	Unique Mass	Class	Scale	Area	Normalized Area	Height	Normalized Height	R.T. (s)	Class	Scale	Area	Normalized Area	Height	Normalized Height	R.T. (s)	Class	Scale	Area	Normalized Area	Height	Normalized Height	R.T. (s)	Class	Scale	Area	Normalized Area	Height	Normalized Height	R.T. (s)	Class	Scale	Area	Normalized Area	Height	Normalized Height	R.T. (s)	Class	Scale	Area	Normalized Area	Height	Normalized Height	R.T. (s)	Class	Scale	Area	Normalized Area	Height	Normalized Height
1	61	NC	1.09043	306282.624	333980.624	30143.434	32869.389	260.3,0																													NC	1.00751	167100.625	168355.26	27670.83	27878.589	260.2,0
2	152	NC	1.09043	8412156.04	9172891	522737.074	570009.66	260.85,0	NC	1.03835	6652308.69	6907423.54	409138.899	424829.303	260.8,0	NC	1.03714	7849382.14	8140881.77	488181.548	506310.968	260.8,0	NC	1.05319	8073656.16	8503116.21	503488.734	530270.689	260.85,0	NC	1.01412	6837920.12	6934469.79	423624.77	429606.242	260.85,0	NC	1.00751	6562385.39	6611657.49	400114.673	403118.839	260.8,0	NC	1.01233	11807495.8	11953089.6	737114.672	746203.757
3	207	NC	1.09043	917959.176	1000972.81	53808.838	58674.923	261,0	NC	1.03835	893918.059	928199.657	55166.768	57282.404	261.05,0	NC	1.03714	1090404	1130897.94	66237.057	68696.878	261.05,0	NC	1.05319	1068753.36	1125603.3	65604.439	69094.12	261.05,0	NC	1.01412	1071468.59	1086597.45	63006.632	63896.269	261.05,0	NC	1.00751	1032444.93	1040196.8	60647.918	61103.279	261.05,0	NC	1.01233	993344.496	1005593.06	62301.197	63069.409
4	123	NC	1.09043	3536022.05	3855794.48	217177.396	236817.359	262.9,0	NC	1.03835	3566661.72	3703442.56	216194.668	224485.695	262.9,0	NC	1.03714	3622089.75	3756601.97	220342.955	228525.75	262.9,0	NC	1.05319	3566370.61	3756075.71	219806.438	231498.548	262.95,0	NC	1.01412	3714753.41	3767204.77	233551.04	236848.721	262.9,0	NC	1.00751	3662437.34	3689935.88	226741.601	228444.036	262.9,0	NC	1.01233	3667240.9	3712460.28	228814.047	231635.468
5	84	NC	1.09043	591957.268	645489.63	22732.414	24788.171	263.05,0																													NC	1.00751	605818.901	610367.547	23140.512	23314.257	263.1,0
6	217	NC	1.09043	953284.273	1039492.45	57428.781	62622.227	263.45,0	NC	1.03835	977276.793	1014755.18	57681.617	59893.696	263.45,0	NC	1.03714	965376.386	1001227.22	56606.424	58708.596	263.45,0	NC	1.05319	981365.974	1033567.54	59363.67	62521.387	263.5,0	NC	1.01412	987394.327	1001336.08	58470.563	59296.153	263.5,0	NC	1.00751	980843.634	988208.063	60263.212	60715.684	263.45,0	NC	1.01233	964375.403	976266.755	56997.809	57700.627
7	131
8	143	NC	1.09043	384563.24	419340.377	23054.314	25139.18	265.85,0	NC	1.03835	338417.93	351396.197	19324.195	20065.274	266.1,0	NC	1.03714	323584.334	335601.167	19907.385	20646.679	265.8,0	NC	1.05319	374439.917	394357.409	22105.664	23281.525	265.9,0	NC	1.01412	410558.551	416355.531	27271.005	27656.065	265.85,0	NC	1.00751	400858.348	403868.097	25114.364	25302.929	265.85,0
9	57	NC	1.09043	40729564.1	44412853.3	2526631	2755121.36	266.7,0	NC	1.03835	34768130.8	36101482.4	2211411.5	2296218.74	266.7,0	NC	1.03714	38348750.4	39772893.9	2427555.5	2517706.74	266.7,0	NC	1.05319	40020864	42149684.2	2541092	2676259.7	266.7,0	NC	1.01412	39801503.8	40363490.8	2567599	2603852.83	266.7,0	NC	1.00751	38972455	39265070.3	2486921.25	2505593.7	266.7,0	NC	1.01233	35981174.9	36424845.3	2330423.96	2359159.55
10	140																													NC	1.01412	318771.974	323272.952	21203.301	21502.686	267.25,0	NC	1.00751	322845.252	325269.259	21300.486	21460.416	267.2,0
11	140
12	112	NC	1.09043	881410.277	961118.69	44276.984	48281.077	267.8,0	NC	1.03835	781804.596	811786.663	40985.668	42557.461	267.7,0	NC	1.03714	885853.684	918751.308	49459.715	51296.482	267.75,0	NC	1.05319	880908.82	927766.791	46622.336	49102.307	267.8,0	NC	1.01412	856933.809	869033.492	46646.957	47305.6	267.75,0	NC	1.00751	897195.302	903931.679	46372.395	46720.571	267.75,0	NC	1.01233	806920.234	816870.066	43421.305	43956.717
13	93
14	147	NC	1.09043	4603958.51	5020307.44	289888.117	316103.516	268.65,0	NC	1.03835	4058420.91	4214060.63	256877.808	266729.026	268.6,0	NC	1.03714	4798598.62	4976802.42	295705.333	306686.834	268.6,0	NC	1.05319	4379186.51	4612127.52	273510.901	288059.701	268.65,0	NC	1.01412	4585384.8	4650129.25	295929.372	300107.818	268.65,0	NC	1.00751	4735015.45	4770567.18	297590.191	299824.576	268.6,0	NC	1.01233	10869730.9	11003761.5	682181.503	690593.228
15	151								NC	1.03835	674206.026	700061.707	38474.458	39949.947	269.1,0															NC	1.01412	752526.842	763152.327	44683.767	45314.69	269.2,0	NC	1.00751	752818.331	758470.688	41207.493	41516.89	269.25,0
16	71	NC	1.09043	438680333	478351431	23265082	25369008.9	269.4,0	NC	1.03835	385276232	400051507	20371646	21152895	269.4,0	NC	1.03714	442875419	459322321	23132008	23991052.9	269.4,0	NC	1.05319	444441681	468082760	23437952	24684681.3	269.4,0	NC	1.01412	444555415	450832422	23606624	23939943.4	269.4,0	NC	1.00751	432646799	435895224	22905640	23077621.5	269.4,0	NC	1.01233	409510633	414560156	21845612	22114982.1
17	245								NC	1.03835	2809.602	2917.35	345.073	358.307	269.55,0								NC	1.05319	3216.703	3387.808	303.189	319.316	269.6,0								NC	1.00751	2280.299	2297.42	284.054	286.187	266.1,0
18	77
19	234															NC	1.03714	1212.041	1257.052	222.992	231.273	269.15,0	NC	1.05319	6639.51	6992.684	439.44	462.815	269.15,0															NC	1.01233	2544.929	2576.309	365.055	369.556
20	117	NC	1.09043	65888364	71846834.3	3939394.25	4295644.77	271.35,0	NC	1.03835	30762888.7	31942640	1816893.13	1886570.65	271.35,0	NC	1.03714	24105257.2	25000445.3	1443875.77	1497496.46	271.3,0	NC	1.05319	44239128.7	46592330.1	2650047.5	2791010.84	271.35,0	NC	1.01412	73300873.4	74335862.8	4176873.76	4235850.14	271.4,0	NC	1.00751	29138561.8	29357341.7	1733095.75	1746108.28	271.35,0	NC	1.01233	137407685	139102008	8289956.4	8392176.75
21	100	NC	1.09043	65888364	71846834.3	3939394.25	4295644.77	271.9,0								NC	1.03714	4223159.55	4379993.48	207984.797	215708.652	271.45,0	NC	1.05319	1674869.21	1763960.13	80406.166	84683.192	271.85,0	NC	1.01412	73307912.5	74343001.2	4176913.75	4235890.69	271.5,0	NC	1.00751	1699285.23	1712043.91	81743.391	82357.141	271.5,0	NC	1.01233	3043076.54	3080599.57	147555.594	149375.047
22	57	NC	1.09043	90559634.5	98749197.3	5354645.5	5838881.17	272.05,0	NC	1.03835	78518555.3	81529727.9	4688452.5	4868253.82	272.05,0	NC	1.03714	90357101.6	93712660.2	5416727	5617886.01	272.05,0	NC	1.05319	90220877.1	95019974.5	5444395	5733997.39	272.05,0	NC	1.01412	92965448.5	94278096.6	5578155.5	5656917.61	272.05,0	NC	1.00751	88230113.5	88892568.2	5366431	5406723.56	272.05,0	NC	1.01233	87631707.4	88712261.2	5011994	5073795.02
23	154	NC	1.09043	467301.271	509560.641	30315.829	33057.375	274,0	NC	1.03835	504846.118	524206.877	30844.295	32027.168	273.95,0	NC	1.03714	480514.652	498359.349	28196.571	29243.696	273.95,0	NC	1.05319	500076.867	526677.335	29732.564	31314.121	274,0	NC	1.01412	506073.082	513218.703	32268.112	32723.729	274,0	NC	1.00751	503039.299	506816.249	30269.806	30497.08	273.95,0	NC	1.01233	509481.007	515763.227	29713.522	30079.908
24	221	NC	1.09043	181878.876	198326.695	9273.448	10112.072	274.55,0	NC	1.03835	171568.578	178148.203	9528.25	9893.656	274.45,0	NC	1.03714	129846.677	134668.746	8312.476	8621.173	274.45,0	NC	1.05319	204147.104	215006.252	10927.009	11508.247	274.4,0															NC	1.01233	185671.465	187960.911	9364.644	9480.115
25	119	NC	1.09043	232769.679	253819.697	13739.438	14981.935	274.9,0								NC	1.03714	484406.394	502395.617	28122.228	29166.593	274.85,0	NC	1.05319	219140.028	230796.69	13234.404	13938.378	274.95,0	NC	1.01412	224005.485	227168.384	13777.535	13972.071	274.9,0								NC	1.01233	252664.15	255779.657	12364.635	12517.098
26	173	NC	1.09043	450892.741	491668.241	28826.894	31433.792	275.8,0	NC	1.03835	500100.657	519279.428	31250.112	32448.549	275.8,0	NC	1.03714	652009.05	676222.472	38894.901	40339.327	275.8,0	NC	1.05319	543504.94	572415.467	33301.35	35072.741	275.75,0	NC	1.01412	550281.075	558050.902	33662.11	34137.41	275.75,0	NC	1.00751	443343.888	446672.63	26585.217	26784.825	275.75,0	NC	1.01233	428541.841	433826.03	25958.897	26278.986
27	57	NC	1.09043	2497702.94	2723577.25	117977.376	128646.402	276.55,0	NC	1.03835	2417208.53	2509908.05	116693.04	121168.198	276.6,0	NC	1.03714	2274714.73	2359189.98	120781.82	125267.25	276.6,0	NC	1.05319	2579608.66	2716825.16	116696.253	122903.648	276.65,0	NC	1.01412	2765543.31	2804592.07	110404.769	111963.656	276.6,0	NC	1.00751	2118818.76	2134727.4	109403.289	110224.717	276.65,0	NC	1.01233	2148551.74	2175044.73	134269.102	135924.724
28	73	NC	1.09043	12904637.4	14071640.1	531731.127	579817.071	277.5,0	NC	1.03835	11000345.5	11422206.8	493688.84	512621.719	277.45,0	NC	1.03714	12568767.8	13035529.5	535236.098	555112.965	277.4,0	NC	1.05319	11225005.9	11822095	480520.425	506080.633	277.5,0	NC	1.01412	14005970	14203730.7	572815.181	580903.183	277.35,0	NC	1.00751	14424989.7	14533296.3	589625.593	594052.656	277.35,0	NC	1.01233	22073794.4	22345978.1	978712.055	990780.187
29	147	NC	1.09043	5133981.49	5598261.89	233030.204	254103.781	277.9,0	NC	1.03835	3947894.77	4099295.83	168426.296	174885.415	277.85,0	NC	1.03714	4974757.02	5159502.75	213237.813	221156.748	277.85,0	NC	1.05319	4685664.76	4934908.19	201848.152	212585.012	277.9,0	NC	1.01412	5932509.89	6016275.39	285031.905	289056.482	277.95,0	NC	1.00751	6026765.45	6072015.98	284784.092	286922.325	277.9,0	NC	1.01233	10302092	10429123.3	538557.713	545198.467
30	171	NC	1.09043	2248850.28	2452220.14	119783.148	130615.476	279.85,0	NC	1.03835	2294761.93	2382765.64	117478.375	121983.65	279.85,0	NC	1.03714	2207223.25	2289192.09	113460.023	117673.547	279.8,0	NC	1.05319	2293467.48	2415463.35	121401.008	127858.662	279.85,0	NC	1.01412	2327536.31	2360400.52	124629.258	126388.991	279.85,0	NC	1.00751	2356517.69	2374211.04	117324.219	118205.12	279.85,0	NC	1.01233	2265491.86	2293426.79	117599.492	119049.568
31	70	NC	1.09043	16059612.2	17511928.1	968874.125	1056492.14	280.05,0	NC	1.03835	15091331.7	15670081.6	885566.063	919527.363	280.05,0	NC	1.03714	17937384.5	18603518.6	1050820.38	1089844.31	280.05,0	NC	1.05319	17602613.4	18538945	1066559.25	1123292.48	280.05,0	NC	1.01412	17228814.3	17472080.7	1057066.88	1071992.39	280.05,0	NC	1.00751	17562960.1	17694827.4	1050270.5	1058156.2	280.05,0	NC	1.01233	16195413.2	16395112.8	974097.875	986109.111
32	147
33	173
34	70	NC	1.09043	16131981.5	17590842	960914.125	1047812.3	282,0	NC	1.03835	15320063.5	15907585.2	912369.75	947358.967	282,0	NC	1.03714	18872250.4	19573102.2	1108131.88	1149284.16	282,0	NC	1.05319	17686338.2	18627123.3	1056628.13	1112833.09	282,0	NC	1.01412	17509255.7	17756481.8	1040842.5	1055538.93	282,0	NC	1.00751	17666290.1	17798933.2	1059963.25	1067921.73	282,0	NC	1.01233	16182074.1	16381609.2	959489.25	971320.353
35	116
36	116																													NC	1.01412	219748.925	222851.723	11672.691	11837.507	282.25,0
37	170	NC	1.09043	1110142.2	1210535.48	64176.507	69980.169	283.75,0	NC	1.03835	2088795.92	2168900.87	125349.018	130156.13	283.85,0	NC	1.03714	2296201.02	2381474.2	134855.998	139864.096	283.75,0	NC	1.05319	1960646.46	2064938.65	115808.024	121968.172	283.85,0	NC	1.01412	2139463.14	2169671.8	128575.414	130390.866	283.9,0	NC	1.00751	2546807.53	2565929.62	154616.493	155777.393	283.75,0	NC	1.01233	2713743.66	2747205.81	162784.271	164791.503
38	84	NC	1.09043	978427.605	1066909.57	36856.279	40189.296	284.35,0	NC	1.03835	816661.891	847980.729	35321.476	36676.048	284.4,0	NC	1.03714	1198882.26	1243404.71	42731.911	44318.83	284.4,0	NC	1.05319	943998.106	994211.97	38605.301	40658.824	284.4,0	NC	1.01412	1000352.78	1014477.5	40889.38	41466.728	284.3,0	NC	1.00751	858712.862	865160.302	34554.72	34814.166	284.35,0	NC	1.01233	848270.087	858729.788	37589.313	38052.813
39	102	NC	1.09043	894586.848	975486.856	45360.209	49462.261	284.95,0	NC	1.03835	706536.321	733631.863	33363.348	34642.826	284.85,0	NC	1.03714	834918.971	865925.051	46447.917	48172.836	284.9,0	NC	1.05319	846268.842	891284.217	42810.546	45087.757	284.9,0	NC	1.01412	735736.313	746124.72	33380.043	33851.361	284.95,0	NC	1.00751	521073.331	524985.686	30523.701	30752.881	284.95,0	NC	1.01233	725651.334	734599.069	37142.73	37600.723
40	71	NC	1.09043	16252085.6	17721807.5	975391.563	1063598.97	287.3,0	NC	1.03835	14181334.2	14725185.8	823654.837	855241.853	287.35,0	NC	1.03714	16348824.7	16955965	981040.75	1017473.3	287.3,0	NC	1.05319	16505824	17383814.4	971073.489	1022727.57	287.35,0	NC	1.01412	16448928.6	16681183.2	969241.875	982927.32	287.35,0	NC	1.00751	15904928.5	16024346.9	950581.813	957719.029	287.35,0	NC	1.01233	15009012.7	15194083.2	892033	903032.325
41	61	NC	1.09043	3257798	3552409.85	195280.266	212940.01	287.5,0	NC	1.03835	3495957.73	3630027.08	208019.594	215997.108	287.5,0	NC	1.03714	3721488.36	3859691.91	225388.469	233758.638	287.45,0	NC	1.05319	3572788.16	3762834.62	212502.344	223805.93	287.55,0	NC	1.01412	3674748.87	3726635.38	214784.516	217817.217	287.5,0	NC	1.00751	3817426.11	3846088.34	224027.688	225709.746	287.5,0	NC	1.01233	3902517.98	3950638.47	225291.531	228069.517
42	144	NC	1.09043	676905.414	738119.877	37750.705	41164.608	288.1,0	NC	1.03835	665630.307	691157.111	37840.497	39291.673	288.1,0	NC	1.03714	675140.253	700212.69	36384.059	37735.24	288.1,0	NC	1.05319	690028.605	726733.131	39464.071	41563.274	288.15,0	NC	1.01412	716106.036	726217.268	38425.009	38967.56	288.1,0	NC	1.00751	718608.838	724004.34	40766.075	41072.157	288.1,0	NC	1.01233	724831.543	733769.169	38625.075	39101.346
43	156								NC	1.03835	148384.544	154075.065	8978.926	9323.267	288.55,0
44	156
45	95	NC	1.09043	4883339.18	5324953.29	250517.609	273172.622	288.85,0	NC	1.03835	4208095.41	4369475.12	215907.578	224187.595	288.85,0	NC	1.03714	4151666.94	4305845.88	210694.906	218519.406	288.8,0	NC	1.05319	4938987.17	5201705.52	255414.016	269000.192	288.85,0	NC	1.01412	4879542.4	4948440.28	257996.125	261638.964	288.85,0	NC	1.00751	4675755.93	4710862.73	242983.844	244808.23	288.85,0	NC	1.01233	4429042.02	4483654.88	238128.594	241064.868
46	59															NC	1.03714	2895657.19	3003192.15	126292.898	130982.992	289,0
47	71	NC	1.09043	109522200	119426601	6009411.5	6552859.51	289.95,0	NC	1.03835	94674246.1	98304986.5	5272514.08	5474714.05	289.95,0	NC	1.03714	115774986	120074480	6602937	6848147.85	289.95,0	NC	1.05319	110904875	116804211	6145867.46	6472783.11	289.95,0	NC	1.01412	111460226	113034016	6031619	6116783.9	289.95,0	NC	1.00751	107895724	108705833	5850298.5	5894224.07	289.95,0	NC	1.01233	101785109	103040183	5543589.5	5611945.43
48	116	NC	1.09043	14518454.9	15831399.7	838654.125	914495.979	291.15,0	NC	1.03835	25095331.4	26057732.9	1431026.88	1485906.5	291.15,0	NC	1.03714	21337018.9	22129404	1221873.63	1267249.9	291.15,0	NC	1.05319	20963251.8	22078345	1184802.88	1247825.81	291.15,0	NC	1.01412	42114095.8	42708735.9	2424340	2458571.05	291.15,0	NC	1.00751	46899036.1	47251166.3	2698201.5	2718460.3	291.15,0	NC	1.01233	28079788.5	28426029.9	1618487.5	1638444.46
49	244	NC	1.09043	319063.891	347917.738	17015.895	18554.69	290.95,0	NC	1.03835	303340.761	314973.825	15019.645	15595.646	291.45,0	NC	1.03714	186032.692	192941.32	8964.522	9297.434	291.25,0	NC	1.05319	250510.524	263835.87	13466.288	14182.597	291.4,0	NC	1.01412	465763.497	472339.957	23111.645	23437.975	291.5,0
50	204	NC	1.09043	10021445.7	10927713.3	584856.132	637746.319	291.9,0	NC	1.03835	9141356.25	9491925.63	534422.885	554917.907	291.9,0	NC	1.03714	13848575.8	14362865.3	813003.019	843195.215	291.9,0	NC	1.05319	9806566.43	10328204.8	574401.796	604955.813	291.95,0	NC	1.01412	9352266.88	9484318.47	547586.625	555318.407	291.95,0	NC	1.00751	9716605.8	9789560.61	568747.933	573018.241	291.9,0	NC	1.01233	5532390.4	5600608.24	319739.438	323682.025
51	71	NC	1.09043	28853785	31463114.1	1615926.25	1762059.01	292.5,0	NC	1.03835	25011233.9	25970410.3	1385991.65	1439144.19	292.5,0	NC	1.03714	30030885.6	31146131.6	1744238.09	1809013.22	292.5,0	NC	1.05319	29389210.9	30952504.1	1667346.56	1756037.33	292.55,0	NC	1.01412	29219684.3	29632258.7	1624015.63	1646946.31	292.55,0	NC	1.00751	28166161.6	28377640.5	1592823.63	1604782.96	292.5,0	NC	1.01233	26314677.2	26639153.7	1475922.38	1494121.42
52	71	NC	1.09043	16366234.8	17846279.5	741577.5	808640.442	295.65,0	NC	1.03835	14141245.2	14683559.5	638192.063	662666.614	295.65,0	NC	1.03714	18346989.7	19028335.1	852189.824	883837.285	295.65,0	NC	1.05319	16308092.8	17175565.3	743999.003	783574.364	295.65,0	NC	1.01412	16476119	16708757.5	755651.375	766320.977	295.65,0	NC	1.00751	15692282.7	15810104.4	731154.613	736644.313	295.65,0	NC	1.01233	14890212.8	15073818.5	681524.71	689928.337
53	188																						NC	1.05319	211158.055	222390.135	12460.812	13123.637	295.85,0															NC	1.01233	217612.005	220295.297	12897.741	13056.778
54	103	NC	1.09043	2887784.75	3148935.26	170226.719	185620.8	296.15,0	NC	1.03835	2550738.86	2648559.24	149863.406	155610.641	296.1,0	NC	1.03714	3085796.74	3200392.84	184475.633	191326.437	296.1,0	NC	1.05319	3139287.17	3306274.52	186343.594	196255.724	296.15,0	NC	1.01412	3021467.06	3064129.39	186626.271	189261.386	296.15,0	NC	1.00751	2867721.35	2889252.95	171000.394	172284.309	296.1,0	NC	1.01233	2663202.44	2696041.39	159768.512	161738.558
55	240	NC	1.09043	105539.968	115084.244	5814.481	6340.301	297.45,0	NC	1.03835	92928.137	96491.915	4895.261	5082.993	297.5,0	NC	1.03714	99713.338	103416.355	5687.923	5899.154	297.35,0	NC	1.05319	101260.124	106646.429	5649.83	5950.36	297.55,0	NC	1.01412	106525.332	108029.442	5393.758	5469.917	297.55,0	NC	1.00751	98347.583	99086.002	5595.296	5637.307	297.35,0	NC	1.01233	108446.009	109783.216	6857.544	6942.102
56	143	NC	1.09043	723780.499	789234.008	28507.477	31085.488	297.8,0	NC	1.03835	746224.292	774841.86	29582.377	30716.856	297.75,0	NC	1.03714	741337.609	768868.393	31390.51	32556.248	297.75,0	NC	1.05319	847633.76	892721.739	33227.574	34995.041	297.85,0								NC	1.00751	893418.711	900126.732	36369.777	36642.851	297.7,0	NC	1.01233	732778.917	741814.539	30276.594	30649.923
57	51																													NC	1.01412	597109.878	605540.915	39439.51	39996.386	298.45,0
58	146	NC	1.09043	62204122.8	67829416.8	3401714.79	3709341.44	298.6,0	NC	1.03835	60773897.8	63104566	3355342.5	3484019.29	298.6,0	NC	1.03714	58218272.2	60380302.9	3183977.25	3302219.45	298.6,0	NC	1.05319	66235252.9	69758488.8	3598454.75	3789866.49	298.6,0	NC	1.01412	65804580	66733723.7	3570728.13	3621145.89	298.65,0	NC	1.00751	65972262.5	66467599.5	3658982.03	3686454.62	298.6,0	NC	1.01233	51030008.6	51659240.6	2803121.25	2837685.49
59	74	NC	1.09043	119561947	130374271	6592289.78	7188449.11	300.15,0	NC	1.03835	122306335	126996761	6766505.66	7025999.94	300.15,0	NC	1.03714	124133635	128743541	6938048.05	7195703.8	300.1,0	NC	1.05319	121791448	128269872	6695470.21	7051620.74	300.2,0	NC	1.01412	125587659	127360924	6958628.61	7056882.65	300.2,0	NC	1.00751	126119820	127066761	7085924	7139126.96	300.15,0	NC	1.01233	125937119	127490003	6945093.36	7030730.71
60	218	NC	1.09043	694976.924	757825.644	39283.191	42835.681	300.7,0	NC	1.03835	762607.674	791853.542	44135.414	45827.999	300.65,0	NC	1.03714	720767.223	747534.091	39622.855	41094.315	300.65,0	NC	1.05319	730702.769	769570.866	41551.754	43762.006	300.7,0	NC	1.01412	780411.101	791430.304	44510.77	45139.25	300.65,0	NC	1.00751	762204.862	767927.695	44157.473	44489.018	300.7,0	NC	1.01233	743742.332	752913.14	43251.316	43784.632
61	71
62	131	NC	1.09043	834210.376	909650.37	47726.406	52042.439	302.6,0								NC	1.03714	244539.468	253620.84	14919.514	15473.574	302.45,0	NC	1.05319	348933.145	367493.862	20592.529	21687.903	302.4,0	NC	1.01412	357637.736	362687.488	22117.304	22429.595	302.55,0								NC	1.01233	792354.259	802124.482	49317.207	49925.319
63	71								NC	1.03835	242315.73	251608.495	12881.049	13375.035	304.2,0																													NC	1.01233	708047.647	716778.317	44866.602	45419.835
64	119
65	119
66	147	NC	1.09043	4413631.36	4812768.48	263416.191	287237.659	303.8,0	NC	1.03835	3179457.21	3301388.83	185288.677	192394.465	303.8,0	NC	1.03714	6072754.16	6298275.81	367766.933	381424.559	303.75,0	NC	1.05319	6618129.2	6970165.76	376625.215	396658.949	303.8,0	NC	1.01412	3950555.85	4006336.68	234469.5	237780.149	303.8,0	NC	1.00751	7940760.36	8000381.66	458634.168	462077.713	303.8,0	NC	1.01233	4088180.91	4138590.74	247912.797	250969.717
67	115	NC	1.09043	4790128.61	5223313.43	221566.436	241603.313	304.7,0	NC	1.03835	1314941.28	1365369.04	50703.926	52648.412	304.95,0	NC	1.03714	1165829.19	1209124.16	47978.468	49760.227	304.9,0	NC	1.05319	1882126.86	1982242.38	75915.893	79954.069	304.85,0	NC	1.01412	2099196.64	2128836.75	87307.814	88540.578	304.9,0	NC	1.00751	749299.762	754925.7	31445.135	31681.233	305.05,0	NC	1.01233	974175.09	986187.278	34350.387	34773.948
68	189	NC	1.09043	1433974.02	1563652.33	82238.867	89675.96	306.15,0	NC	1.03835	1192195.7	1237916.19	71661.434	74409.637	306.2,0	NC	1.03714	1271862.12	1319094.8	73553.336	76284.859	306.2,0	NC	1.05319	1519285.45	1600100.44	88311.516	93009.049	306.2,0	NC	1.01412	1511777.41	1533123.31	88189.706	89434.922	306.15,0	NC	1.00751	1389537.66	1399970.67	81404.906	82016.115	306.15,0	NC	1.01233	1333069.64	1349507.23	76745.101	77691.416
69	125
70	198	NC	1.09043	28269318.4	30825792.5	1696417.88	1849829.72	308.25,0	NC	1.03835	30506509.6	31676428.8	1837863.05	1908344.77	308.25,0	NC	1.03714	35789999.5	37119119.6	2131178.75	2210323.56	308.2,0	NC	1.05319	28620234.3	30142623.6	1701886	1792414.01	308.25,0	NC	1.01412	27443373.8	27830867.1	1644915.27	1668141.05	308.25,0	NC	1.00751	31991106.2	32231303.8	1916216.02	1930603.47	308.25,0	NC	1.01233	31467356.3	31855368.5	1873370.38	1896470.2
71	143																													NC	1.01412	3129745.08	3173936.27	109815.41	111365.975	308.45,0	NC	1.00751	3406998.29	3432578.92	126549.684	127499.852	308.4,0	NC	1.01233	3291505.62	3332091.95	124149.633	125680.475
72	131	NC	1.09043	6291813.41	6860799.82	307501.229	335309.431	309,0	NC	1.03835	5903315.89	6129707	281790.612	292597.232	308.95,0	NC	1.03714	5654508.22	5864497.62	260168.997	269830.798	308.95,0	NC	1.05319	6443941.22	6786712.24	310150.036	326647.773	308.95,0	NC	1.01412	6309322.99	6398409	316496.281	320965.127	309,0	NC	1.00751	6420375.22	6468581.07	309628.031	311952.799	309,0	NC	1.01233	6432913.24	6512235.09	303123.108	306860.806
73	131
74	267	NC	1.09043	1568648.96	1710506.3	89357.895	97438.781	309.25,0	NC	1.03835	1520455.48	1578764.68	86661.711	89985.172	309.25,0	NC	1.03714	1478081.47	1532972.44	80707.8	83705.016	309.25,0	NC	1.05319	1676147.58	1765306.49	96727.577	101872.783	309.25,0	NC	1.01412	1781902.5	1807062.51	100663.962	102085.311	309.25,0	NC	1.00751	1658768.47	1671222.94	95935.211	96655.518	309.25,0	NC	1.01233	1859097.84	1882021.68	104931.986	106225.863
75	219								NC	1.03835	76404.8	79334.91	3957.068	4108.821	309.5,0								NC	1.05319	195603.363	206008.046	11534.21	12147.746	309.5,0
76	197
77	131	NC	1.09043	3965589.42	4324208.84	230842.838	251718.606	311.7,0	NC	1.03835	3464199.19	3597050.61	205080.187	212944.975	311.7,0	NC	1.03714	3443505.32	3571385.52	204548.5	212144.743	311.7,0	NC	1.05319	4032347.51	4246839.2	235557.234	248087.174	311.75,0	NC	1.01412	4323728.95	4384778.88	241467.219	244876.673	311.7,0	NC	1.00751	3924883.73	3954352.78	232007.75	233749.725	311.7,0	NC	1.01233	3704756	3750437.96	219240.723	221944.098
78	59	NC	1.09043	2803246.79	3056752.3	140934.938	153680.081	311.9,0	NC	1.03835	3502966.68	3637304.83	147901.406	153573.399	311.85,0	NC	1.03714	3592593.5	3726010.33	149420.381	154969.351	312.1,0	NC	1.05319	3353510.48	3531892.96	153623.488	161795.146	312.05,0	NC	1.01412	3209679.5	3254999.34	149491.484	151602.265	311.85,0	NC	1.00751	3858835.43	3887808.58	151737.094	152876.375	311.85,0	NC	1.01233	3967787.4	4016712.7	152882.899	154768.041
79	113	NC	1.09043	5248509.24	5723146.71	194001.657	211545.773	312.8,0	NC	1.03835	4962633.99	5152950.12	181820.469	188793.251	312.8,0	NC	1.03714	5659220.42	5869384.82	207181.656	214875.686	312.75,0	NC	1.05319	5454853.57	5745012.29	204225.533	215088.853	312.8,0	NC	1.01412	5711365.04	5792008.04	217092.109	220157.394	312.75,0	NC	1.00751	5868833.58	5912898.31	225495.218	227188.295	312.7,0	NC	1.01233	6009212.4	6083309.75	227682.063	230489.525
80	177															NC	1.03714	87825.592	91087.139	4955.812	5139.854	313.1,0															NC	1.00751	71020.386	71553.625	4554.177	4588.371	313.25,0
81	110	NC	1.09043	1968479.41	2146494.55	117241.93	127844.448	313.5,0	NC	1.03835	1985425.97	2061566.7	117513.852	122020.487	313.5,0	NC	1.03714	2046959.64	2122976.83	117859.047	122235.935	313.5,0	NC	1.05319	1998859.11	2105183.94	113621.82	119665.678	313.5,0	NC	1.01412	2109757.16	2139546.39	125116.727	126883.342	313.5,0	NC	1.00751	2210321.91	2226917.59	127896.625	128856.906	313.5,0	NC	1.01233	2136080.22	2162419.42	121307.266	122803.06
82	228	NC	1.09043	51131.577	55755.549	3027.406	3301.183	313.95,0								NC	1.03714	58794.59	60978.024	3621.5	3755.99	314,0
83	150	NC	1.09043	1374969.02	1499311.34	80183.719	87434.958	314.9,0	NC	1.03835	1443690.54	1499055.82	85172.289	88438.631	314.85,0	NC	1.03714	1462887.57	1517214.29	86771.716	89994.126	314.85,0	NC	1.05319	1359784.21	1432114.88	82421.653	86805.888	314.9,0	NC	1.01412	1479433.65	1500322.87	84207.03	85396.012	314.9,0	NC	1.00751	1449028.87	1459908.55	84535.614	85170.329	314.85,0	NC	1.01233	1494685.7	1513116.11	85806.141	86864.184
84	86	NC	1.09043	1473779.04	1607057.03	78678.637	85793.768	315.15,0	NC	1.03835	3814245.99	3960521.65	213549.127	221738.698	315.1,0	NC	1.03714	2339690.95	2426579.2	126361.843	131054.497	315.05,0	NC	1.05319	2369843.51	2495902.03	131056.62	138027.883	315.15,0	NC	1.01412	5487231.15	5564709.44	310974.055	315364.928	315.1,0	NC	1.00751	6030277.86	6075554.76	343322.062	345899.813	315.1,0	NC	1.01233	4207654.16	4259537.16	236234.295	239147.212
85	71	NC	1.09043	2612508.69	2848765.21	131708.747	143619.539	315.75,0	NC	1.03835	2309526.95	2398096.9	112832.953	117160.077	315.7,0	NC	1.03714	3081374.18	3195806.04	160014.188	165956.576	315.7,0	NC	1.05319	2697948.01	2841459.31	130169.422	137093.493	315.7,0	NC	1.01412	2604028.26	2640796.46	136789.922	138721.36	315.7,0	NC	1.00751	2552343.82	2571507.49	127365.293	128321.584	315.7,0	NC	1.01233	2467198.78	2497620.88	125554.54	127102.706
86	152	NC	1.09043	281685.095	307158.672	14002.52	15268.807	316,0	NC	1.03835	299593.833	311083.203	12664.881	13150.577	315.95,0	NC	1.03714	305821.823	317179.016	14049.559	14571.312	316,0	NC	1.05319	364333.845	383713.768	13607.387	14331.201	316.1,0								NC	1.00751	328123.029	330586.662	14285.939	14393.202	316,0
87	233																													NC	1.01412	107387.167	108903.446	5709.051	5789.661	316.9,0
88	147																													NC	1.01412	1784981.39	1810184.86	94832.217	96171.223	317.05,0								NC	1.01233	1106784.6	1120431.95	54270.436	54939.624
89	86	NC	1.09043	84400046.7	92032580.6	4691932.61	5116237.29	317.6,0	NC	1.03835	87670606.4	91032758.5	4977435.62	5168319.38	317.55,0	NC	1.03714	88478070.5	91763848.2	5028170.75	5214900.09	317.55,0	NC	1.05319	86388389.5	90983626.3	4924018.21	5185940.32	317.6,0	NC	1.01412	90033839.4	91305093.9	5118518.98	5190791.14	317.6,0	NC	1.00751	90770180.6	91451706.8	5197880.88	5236907.92	317.6,0	NC	1.01233	89946017.6	91055108.3	5092341.61	5155133.37
90	174
91	174
92	174																													NC	1.01412	341669.079	346493.358	12730.51	12910.262	318.45,0	NC	1.00751	327131.72	329587.91	13007.297	13104.959	318.5,0
93	129	NC	1.09043	296132.447	322912.538	16009.858	17457.675	318.7,0	NC	1.03835	378160.77	392663.168	17442.887	18111.818	318.8,0	NC	1.03714	899771.04	933185.508	43826.163	45453.72	318.7,0	NC	1.05319	454687.887	478873.99	19710.973	20759.454	318.55,0	NC	1.01412	433602.707	439725.065	23082.367	23408.284	318.7,0
94	187	NC	1.09043	98673.781	107597.129	5258.798	5734.366	319.5,0															NC	1.05319	91251.821	96105.757	5937.089	6252.9	319.6,0	NC	1.01412	95418.7	96765.988	5769.35	5850.811	319.4,0
95	145	NC	1.09043	2448568.3	2669999.22	137917.688	150389.972	319.95,0	NC	1.03835	516000.843	535789.383	30598.443	31771.888	320,0	NC	1.03714	839463.592	870638.444	48443.09	50242.103	319.9,0	NC	1.05319	474243.713	499470.045	28643.668	30167.304	319.95,0	NC	1.01412	300256.624	304496.17	16419.428	16651.266	319.9,0	NC	1.00751	228363.17	230077.78	12394.024	12487.082	319.95,0	NC	1.01233	533060.336	539633.303	28815.246	29170.556
96	85	NC	1.09043	3723530.75	4060260.12	207897.065	226697.782	322.35,0	NC	1.03835	3084137.12	3202413.22	167314.449	173730.928	322.35,0	NC	1.03714	4292845	4452266.81	230844.486	239417.273	322.3,0	NC	1.05319	3833188.32	4037086.18	204083.295	214939.049	322.35,0	NC	1.01412	3871981.05	3926652.42	207714.265	210647.136	322.35,0	NC	1.00751	3395515.04	3421009.46	186659.55	188061.038	322.35,0	NC	1.01233	5147953.7	5211431.19	225297.859	228075.923
97	57	NC	1.09043	17784824.9	19393156.7	586795.303	639860.855	322.85,0	NC	1.03835	16376493.3	17004528.9	505401.624	524783.686	322.9,0	NC	1.03714	19989498.4	20731841.1	650052.563	674193.327	322.85,0	NC	1.05319	17647695.8	18586425.5	605655.063	637871.527	322.9,0	NC	1.01412	17265710.2	17509497.5	571324.938	579391.898	322.85,0	NC	1.00751	16491654.7	16615478.4	566695.188	570950.083	322.85,0	NC	1.01233	16152631.3	16351803.3	527480.587	533984.752
98	130
99	281	NC	1.09043	3540541.21	3860722.32	202010.366	220278.733	323.25,0	NC	1.03835	4380166.9	4548145.52	246794.297	256258.814	323.25,0	NC	1.03714	3878149.6	4022171.02	216817.109	224868.967	323.25,0	NC	1.05319	3858863.84	4064127.46	217970.698	229565.161	323.3,0	NC	1.01412	4620915.15	4686161.27	260078.139	263750.375	323.3,0	NC	1.00751	2554347.88	2573526.59	142371.203	143440.163	323.25,0	NC	1.01233	6669871.15	6752114.84	370407.858	374975.219
100	187	NC	1.09043	41100.748	44817.605	2525.898	2754.322	325,0	NC	1.03835	37637.187	39080.566	2577.484	2676.33	325,0	NC	1.03714	99040.065	102718.079	6041.411	6265.769	325,0	NC	1.05319	34690.776	36536.074	2598.591	2736.817	324.95,0								NC	1.00751	48464.366	48828.249	2703.019	2723.314	324.95,0	NC	1.01233	45761.547	46325.815	2598.649	2630.692
101	86	NC	1.09043	890062.123	970552.948	40021.656	43640.927	325.3,0	NC	1.03835	2576849.68	2675671.41	136497.771	141732.437	325.2,0	NC	1.03714	1299033.13	1347274.85	66623.927	69098.116	325.2,0	NC	1.05319	1406100.45	1480894.82	77836.11	81976.427	325.2,0	NC	1.01412	4884343.53	4953309.2	274073.381	277943.226	325.2,0	NC	1.00751	4096124.99	4126879.76	221432.024	223094.594	325.2,0	NC	1.01233	1713535.99	1734664.96	88567.568	89659.661
102	144	NC	1.09043	191727.933	209066.43	9995.183	10899.075	326.05,0	NC	1.03835	198847.075	206472.824	9993.345	10376.588	326.05,0	NC	1.03714	195070.176	202314.426	10273.283	10654.799	326,0	NC	1.05319	204368.877	215239.821	10445.676	11001.31	326,0	NC	1.01412	228808.069	232038.78	10540.281	10689.107	326,0	NC	1.00751	211019.063	212603.449	9703.229	9776.083	326.15,0	NC	1.01233	182147.546	184393.539	10397.677	10525.887
103	158	NC	1.09043	75735.962	82584.978	4915.972	5360.537	326.55,0															NC	1.05319	72861.301	76736.994	4155.553	4376.598	326.55,0
104	70
105	184	NC	1.09043	128095.128	139679.131	6876.353	7498.201	329.8,0	NC	1.03835	114745.56	119146.032	4999.796	5191.537	329.7,0								NC	1.05319	121769.187	128246.427	5777.058	6084.355	329.65,0	NC	1.01412	106747.093	108254.335	6300.637	6389.6	329.7,0	NC	1.00751	106563.231	107363.335	5538.691	5580.276	329.75,0	NC	1.01233	114026.63	115432.649	5963.859	6037.397
106	150	NC	1.09043	438502.21	478157.199	24253.283	26446.575	330.95,0	NC	1.03835	433218.973	449832.843	26113.828	27115.288	330.95,0	NC	1.03714	474820.327	492453.556	27507.266	28528.793	330.9,0	NC	1.05319	454022.247	478172.944	27176.657	28622.258	330.95,0	NC	1.01412	455974.696	462412.941	27615.738	28005.665	331,0	NC	1.00751	485416.903	489061.539	27337.971	27543.231	330.9,0	NC	1.01233	472900.586	478731.746	27734.095	28076.074
107	132								NC	1.03835	326515.531	339037.344	20453.672	21238.067	331.25,0	NC	1.03714	345220.452	358040.778	20253.311	21005.45	331.2,0	NC	1.05319	224752.092	236707.276	12905.993	13592.499	331.2,0	NC	1.01412	364712.209	369861.851	20348.738	20636.057	331.25,0	NC	1.00751	399779.784	402781.435	22845.395	23016.924	331.25,0	NC	1.01233	349745.422	354058.002	19569.875	19811.184
108	188																																				NC	1.00751	53529.665	53931.58	1949.874	1964.514	332.2,0
109	249	NC	1.09043	9777084.94	10661254.3	562327.769	613180.653	332.65,0	NC	1.03835	8204274.04	8518906.48	457735.226	475289.29	332.6,0	NC	1.03714	8422597.43	8735384.35	480053.406	497880.974	332.65,0	NC	1.05319	9791147.03	10311965.2	558749.244	588470.658	332.65,0	NC	1.01412	10633045	10783180.8	594733.686	603131.172	332.6,0	NC	1.00751	9498392.83	9569709.24	535849.416	539872.713	332.65,0	NC	1.01233	9413296.4	9529368.24	543279.063	549978.033
110	161	NC	1.09043	525054.984	572537.185	26095.971	28455.903	332.75,0
111	57	NC	1.09043	30550045.8	33312772.5	1635784.16	1783712.73	333.65,0	NC	1.03835	20809594.9	21607639.2	1085959.74	1127606.1	333.6,0	NC	1.03714	69344450.5	71919670	3476170.47	3605263.73	333.65,0	NC	1.05319	26417065.5	27822262.1	1386212.09	1459948.54	333.65,0	NC	1.01412	33058587.5	33525366.2	1597072.1	1619622.34	333.65,0	NC	1.00751	25487852.9	25679222.4	1354771.69	1364943.67	333.65,0	NC	1.01233	33461868.5	33874474.2	1453997.29	1471925.99
112	131															NC	1.03714	175031.032	181531.095	8758.923	9084.2	335.3,0
113	57	NC	1.09043	46615178.4	50830720.2	2661408.51	2902087.18	336.1,0	NC	1.03835	37308337.1	38739105.2	2155813.11	2238488.16	336.1,0	NC	1.03714	49518787.2	51357748.3	2826368.58	2931330.4	336.1,0	NC	1.05319	45557376	47980698.6	2617701.38	2756944.14	336.1,0	NC	1.01412	46258591.9	46911751.3	2638747.71	2676006.14	336.1,0	NC	1.00751	43699032.6	44027136.3	2482312.39	2500950.24	336.1,0	NC	1.01233	40993195.1	41498666.8	2357791.53	2386864.57
114	128
115	185																													NC	1.01412	228013.774	231233.27	12154.961	12326.586	336.55,0
116	147	NC	1.09043	975971.78	1064231.66	53327.798	58150.381	336.85,0	NC	1.03835	649583.695	674495.113	36039.781	37421.9	336.85,0	NC	1.03714	944868.785	979958.031	50283.977	52151.355	336.85,0	NC	1.05319	1108798.63	1167778.69	63337.718	66706.826	336.85,0	NC	1.01412	855448.24	867526.948	43475.781	44089.648	336.85,0	NC	1.00751	5403099.52	5443667.4	317445.999	319829.466	336.85,0	NC	1.01233	3756565.58	3802886.39	209438.113	212020.616
117	85	NC	1.09043	3512626.44	3830283.14	216424.757	235996.657	338.45,0	NC	1.03835	2966654.94	3080425.63	185544.072	192659.654	338.45,0	NC	1.03714	4238379.23	4395778.37	261222.705	270923.637	338.45,0	NC	1.05319	3559451.01	3748788.03	212208.536	223496.494	338.45,0	NC	1.01412	3649571.17	3701102.17	218500.486	221585.656	338.45,0	NC	1.00751	3309832.7	3334683.79	208260.834	209824.511	338.45,0	NC	1.01233	3149564.25	3188400.35	190170.544	192515.466
118	272								NC	1.03835	128575.439	133506.284	7402.205	7686.079	339,0	NC	1.03714	138543.62	143688.664	7747.874	8035.604	339.5,0								NC	1.01412	126313.267	128096.778	7359.966	7463.887	339,0	NC	1.00751	164997.777	166236.623	9010.273	9077.925	339,0	NC	1.01233	153584.176	155477.965	9319.328	9434.241
119	228	NC	1.09043	13512465.8	14734436.2	807278.739	880283.229	339.7,0	NC	1.03835	13924496.4	14458498.4	818276.267	849657.016	339.7,0	NC	1.03714	14065429.6	14587772.3	849235.46	880773.206	339.7,0	NC	1.05319	13814667.7	14549508	817368.813	860846.915	339.7,0	NC	1.01412	14353400.4	14556066.7	857330.417	869435.701	339.7,0	NC	1.00751	14659862.7	14769932.8	872994.125	879548.793	339.7,0	NC	1.01233	14398997.2	14576545.8	858022.063	868602.011
120	214
121	85	NC	1.09043	5943804.61	6481319.6	174081.178	189823.829	339.85,0	NC	1.03835	5357579.34	5563041.55	150872.078	156657.995	340.4,0								NC	1.05319	5957234.12	6274115.85	178237.198	187718.126	339.85,0	NC	1.01412	5986990.39	6071525.14	175530.602	178009.048	339.85,0	NC	1.00751	5589426.65	5631393.52	166841.721	168094.412	339.85,0	NC	1.01233	5447191.28	5514358.55	157829.85	159775.991
122	85	NC	1.09043	6662295.41	7264785.55	186878.203	203778.125	340.45,0																						NC	1.01412	6692914.74	6787416.97	187689.234	190339.358	340.45,0
123	139																																											NC	1.01233	1462978.81	1481018.26	56553.652	57250.994
124	139								NC	1.03835	1222318.48	1269194.18	48278.547	50130.021	342.25,0															NC	1.01412	1323656.12	1342345.8	52141.825	52878.055	341.75,0
125	144	NC	1.09043	6096389.03	6647702.66	354563.86	386628.068	342.95,0	NC	1.03835	14212260.8	14757298.5	821405.313	852906.06	342.95,0	NC	1.03714	9690635.44	10050513	562308.063	583190.291	342.95,0	NC	1.05319	6577389.23	6927258.72	382327.969	402665.048	342.95,0	NC	1.01412	13830368.4	14025649.6	797212.174	808468.604	343,0	NC	1.00751	16785240.6	16911268.6	970692.366	977980.577	342.95,0	NC	1.01233	12997184	13157447.4	748659.75	757891.193
126	71	NC	1.09043	9350451.53	10196039.2	536308.825	584808.742	343.35,0	NC	1.03835	7808542.81	8107999.03	453863.853	471269.451	343.35,0	NC	1.03714	11179937.7	11595123	658328.094	682776.183	343.35,0	NC	1.05319	9239956	9731454.76	542547.62	571407.225	343.35,0	NC	1.01412	9318275.7	9449847.35	530086.06	537570.738	343.35,0	NC	1.00751	8750943.58	8816647.94	510491.557	514324.46	343.35,0	NC	1.01233	8185975.78	8286913.98	479127.242	485035.181
127	117																																											NC	1.01233	5006910.6	5068648.94	211670.25	214280.277
128	174	NC	1.09043	43747.197	47703.379	2185.755	2383.419	345.8,0	NC	1.03835	95186.686	98837.078	3840.151	3987.42	345.9,0	NC	1.03714	52565.518	54517.624	2363.518	2451.291	345.95,0	NC	1.05319	91479.35	96345.389	4219.614	4444.067	346.05,0	NC	1.01412	166690.597	169044.226	7629.656	7737.385	345.9,0	NC	1.00751	110691.035	111522.133	5412.643	5453.283	345.85,0	NC	1.01233	91946.849	93080.611	4213.607	4265.563
129	217
130	131	NC	1.09043	320100.841	349048.461	16330.939	17807.792	347.05,0	NC	1.03835	289429.569	300529.142	15718.25	16321.042	347.05,0	NC	1.03714	263681.469	273473.712	13804.184	14316.825	346.95,0	NC	1.05319	383375.762	403768.577	18618.504	19608.874	346.95,0	NC	1.01412	325123.63	329714.291	19764.937	20044.013	347.1,0	NC	1.00751	296578.858	298805.649	14172.576	14278.987	346.9,0	NC	1.01233	305375.595	309141.067	16167.458	16366.813
131	55															NC	1.03714	3863807.92	4007296.74	154495.484	160232.927	347.45,0								NC	1.01412	1807673.66	1833197.55	76544.32	77625.106	347.5,0
132	281	NC	1.09043	192628.34	210048.263	9681.992	10557.562	347.75,0	NC	1.03835	206977.087	214914.622	10686.589	11096.418	347.75,0	NC	1.03714	210511.957	218329.663	11002.696	11411.299	347.8,0	NC	1.05319	202772.112	213558.12	10938.951	11520.824	347.8,0	NC	1.01412	196746.496	199524.505	11869.445	12037.039	347.8,0	NC	1.00751	190881.289	192314.476	10640.951	10720.846	347.75,0	NC	1.01233	214019.48	216658.474	11029.347	11165.346
133	111	NC	1.09043	290306.361	316559.583	17251.975	18812.12	348.45,0	NC	1.03835	197026.716	204582.655	13515.482	14033.798	348.5,0	NC	1.03714	324267.168	336309.359	17236.982	17877.106	348.45,0	NC	1.05319	317458.422	334344.911	17343.359	18265.901	348.45,0	NC	1.01412	285944.317	289981.777	18180.474	18437.178	348.5,0	NC	1.00751	251583.202	253472.154	15920.845	16040.383	348.45,0	NC	1.01233	247345.3	250395.222	15615.201	15807.746
134	233	NC	1.09043	494208.58	538901.254	20704.107	22576.438	349.6,0	NC	1.03835	395734.019	410910.348	21727.833	22561.092	349.6,0	NC	1.03714	436211.796	452411.234	22640.824	23481.628	349.55,0	NC	1.05319	423747.368	446287.66	22260.277	23444.362	349.55,0	NC	1.01412	452704.139	459096.205	24664.811	25013.071	349.55,0	NC	1.00751	399956.846	402959.826	22836.437	23007.899	349.5,0	NC	1.01233	470679.955	476483.733	27101.031	27435.204
135	71
136	212
137	71	NC	1.09043	8831098.52	9629719.63	500386.861	545638.254	349.85,0	NC	1.03835	7774922.8	8073089.7	431922.803	448486.965	349.8,0	NC	1.03714	9805983.83	10170145.1	564567.832	585533.981	349.85,0	NC	1.05319	9229072.76	9719992.61	512277.724	539527.19	349.85,0	NC	1.01412	9242817.5	9373323.7	516602.774	523897.071	349.85,0	NC	1.00751	8592079.12	8656590.69	481639.383	485255.657	349.8,0	NC	1.01233	7939796.21	8037698.87	451824.481	457395.759
138	174	NC	1.09043	9999248.48	10903508.7	576298.004	628414.255	350.8,0	NC	1.03835	10532944.2	10936880.7	605707.057	628935.814	350.75,0	NC	1.03714	10716222	11114186.4	616391.886	639282.606	350.75,0	NC	1.05319	10380872.5	10933059.8	597218.719	628986.431	350.8,0	NC	1.01412	10712367.8	10863623.6	606259.25	614819.474	350.8,0	NC	1.00751	11060543.8	11143589.2	636689.778	641470.211	350.75,0	NC	1.01233	11290040.5	11429253.8	653751.638	661812.805
139	171	NC	1.09043	1646051.71	1794908.8	68807.932	75030.427	351.4,0	NC	1.03835	1763534.08	1831165.3	74775.852	77643.492	352.25,0	NC	1.03714	1545574.86	1602972.31	70850.773	73481.933	351.55,0	NC	1.05319	1178796.28	1241499.7	51778.703	54532.955	352.15,0	NC	1.01412	1698799.49	1722786.09	75158.023	76219.235	352.15,0	NC	1.00751	1273508.62	1283070.45	57969.613	58404.864	351.5,0	NC	1.01233	1315079.13	1331294.88	60050.234	60790.691
140	85	NC	1.09043	12382262.7	13502025.6	603443.151	658014.215	353,0	NC	1.03835	10228141.8	10620389.2	494203.707	513156.331	352.9,0	NC	1.03714	13794915.3	14307212	685581.891	711042.094	353.1,0	NC	1.05319	12567438.7	13235935.4	603949.054	636074.771	353.1,0	NC	1.01412	12392736.9	12567719.2	604486.684	613021.88	353,0	NC	1.00751	11509118.6	11595532.1	554845.915	559011.843	353.1,0	NC	1.01233	10691919.9	10823758	517668.423	524051.598
141	71
142	117	NC	1.09043	2463296.83	2686059.7	91046.555	99280.151	353.75,0	NC	1.03835	2461248.97	2555637.43	85068.258	88330.61	353.8,0	NC	1.03714	2892518.71	2999937.12	98128.008	101772.152	353.8,0	NC	1.05319	2495632.91	2628382.51	84706.281	89212.042	353.9,0	NC	1.01412	2365195.64	2398591.59	89765.945	91033.417	353.85,0								NC	1.01233	2519522.86	2550590.15	91856.511	92989.159
143	159																																											NC	1.01233	77718.292	78676.607	3567.476	3611.465
144	154	NC	1.09043	5906045.91	6440146.27	347302.5	378710.043	354.2,0	NC	1.03835	6253293.21	6493105.89	361354.851	375212.745	354.2,0	NC	1.03714	6197514.99	6427669.83	358915.873	372244.8	354.2,0	NC	1.05319	6173539.82	6501927.44	366101.626	385575.582	354.2,0	NC	1.01412	6385097.76	6475253.69	375314.091	380613.429	354.25,0	NC	1.00751	6514055.43	6562964.66	378067.517	380906.146	354.2,0	NC	1.01233	6433621.65	6512952.23	377800.168	382458.681
145	228
146	228
147	85	NC	1.09043	9281906.54	10121295.5	427977.094	466680.268	355.3,0	NC	1.03835	7487152.82	7774283.79	345936.587	359203.194	355.3,0	NC	1.03714	10558569.8	10950679.6	482336.933	500249.304	355.3,0	NC	1.05319	9240015.83	9731517.77	430988.103	453913.549	355.3,0	NC	1.01412	9615925.57	9751699.95	440467.261	446686.545	355.3,0	NC	1.00751	8518610.21	8582570.16	401186.345	404198.556	355.3,0	NC	1.01233	8005527.21	8104240.37	380487.186	385178.831
148	70	NC	1.09043	4960525.33	5409119.6	244980.951	267135.268	356.65,0	NC	1.03835	4185675.11	4346195	205356.828	213232.226	356.6,0								NC	1.05319	5072617.9	5342444.44	252694.532	266136.051	356.65,0	NC	1.01412	4962821.08	5032894.83	260231.836	263906.242	356.6,0	NC	1.00751	4844675.4	4881050.48	248446.328	250311.728	356.6,0	NC	1.01233	4587129.86	4643692.04	231601.524	234457.316
149	179	NC	1.09043	2294369.18	2501855.45	130116.783	141883.61	357.1,0	NC	1.03835	1609664.39	1671394.73	91704.042	95220.875	357.1,0	NC	1.03714	1357326.73	1407733.27	76702.272	79550.736	357.15,0	NC	1.05319	1778650.66	1873262	101186.247	106568.623	357.15,0	NC	1.01412	2027033.09	2055654.27	111138.494	112707.741	357.15,0	NC	1.00751	1661281.97	1673755.31	96033.305	96754.348	357.15,0	NC	1.01233	1560234.08	1579472.74	84764.44	85809.638
150	131	NC	1.09043	477459.082	520637.051	29087.164	31717.598	357.45,0
151	84	NC	1.09043	3860397	4209503.57	124091.325	135313.253	357.75,0	NC	1.03835	3245662.88	3370133.47	106855.086	110952.959	357.6,0	NC	1.03714	4823324.75	5002446.8	154969.344	160724.384	357.7,0	NC	1.05319	3827336.19	4030922.77	124161.715	130766.219	357.75,0	NC	1.01412	4145861.8	4204400.29	132205.856	134072.568	357.65,0	NC	1.00751	1983647.27	1998541.01	104576.805	105361.995	357.75,0	NC	1.01233	1842917.47	1865641.8	98935.156	100155.089
152	173
153	166
154	140	NC	1.09043	316071.238	344654.45	19713.007	21495.71	359.2,0								NC	1.03714	380076.021	394190.765	22398.211	23230.006	359.3,0								NC	1.01412	342982.72	347825.548	19707.723	19985.991	359.2,0	NC	1.00751	304289.562	306574.247	17498.381	17629.763	359.45,0
155	140								NC	1.03835	252419.375	262099.613	14215.326	14760.482	359.25,0								NC	1.05319	309104.026	325546.123	18483.602	19466.796	359.25,0
156	70
157	85
158	116																													NC	1.01412	1859580.44	1885837.23	80881.361	82023.385	360.6,0	NC	1.00751	2022773.96	2037961.47	86983.305	87636.398	360.55,0	NC	1.01233	1822495.68	1844968.19	72829.801	73727.838
159	175
160	228
161	175								NC	1.03835	247088.408	256564.204	13657.145	14180.894	361.15,0								NC	1.05319	274540.961	289144.552	15635.902	16467.619	360.85,0															NC	1.01233	280679.255	284140.205	14448.913	14627.077
162	85	NC	1.09043	36613150	39924180.3	2075911.38	2263641.89	361.45,0	NC	1.03835	29207235.6	30327327.9	1664680.27	1728520.46	361.45,0	NC	1.03714	41174853.5	42703948.9	2362154.78	2449877.26	361.5,0	NC	1.05319	35552382.6	37443511.9	2006554.03	2113288.18	361.5,0	NC	1.01412	36368420.4	36881933.1	2078627.91	2107977.6	361.5,0	NC	1.00751	33360316.3	33610794.3	1896327.23	1910565.35	361.45,0	NC	1.01233	31941355.4	32335212.3	1799758.38	1821950.53
163	184	NC	1.09043	2463582.55	2686371.26	144654.347	157735.847	361.6,0	NC	1.03835	2407099.82	2499411.66	133141.707	138247.668	361.6,0	NC	1.03714	2557287.53	2652256.58	145525.979	150930.324	361.85,0	NC	1.05319	2608203.25	2746940.78	146820.984	154630.798	361.65,0	NC	1.01412	2665351.03	2702985.1	149875.526	151991.729	361.65,0	NC	1.00751	2687183.67	2707359.74	152461.354	153606.074	361.7,0	NC	1.01233	3085292.51	3123336.1	175696.781	177863.233
164	157
165	112
166	259	NC	1.09043	115643.775	126101.768	7133.512	7778.616	364.7,0	NC	1.03835	127025.942	131897.364	6607.844	6861.254	364.6,0	NC	1.03714	125873.288	130547.798	7295.886	7566.83	364.6,0	NC	1.05319	132704.511	139763.43	7690.599	8099.683	364.85,0	NC	1.01412	129588.44	131418.196	7174.833	7276.14	364.65,0	NC	1.00751	140051.489	141103.032	8803.816	8869.918	364.65,0	NC	1.01233	151352.114	153218.381	8431.576	8535.543
167	174	NC	1.09043	2653414.47	2893370.21	151225.688	164901.452	365.25,0	NC	1.03835	1166435.69	1211168.29	66851.8	69415.554	365.25,0	NC	1.03714	6885304.62	7141001.66	392177.386	406741.534	365.25,0	NC	1.05319	1474875.09	1553327.77	83843.085	88302.93	365.25,0	NC	1.01412	4839474.8	4907806.93	277131.313	281044.335	365.25,0	NC	1.00751	3362086.48	3387329.9	192344.031	193788.2	365.2,0	NC	1.01233	3502135.42	3545318.94	200942.984	203420.737
168	263																													NC	1.01412	41609.749	42197.267	2291.901	2324.262	365.7,0								NC	1.01233	48431.617	49028.809	2003.343	2028.045
169	158	NC	1.09043	2734894.28	2982218.47	153809.078	167718.466	366.85,0	NC	1.03835	8889480.03	9230390	462626	480367.624	366.85,0	NC	1.03714	6201301.73	6431597.2	319677.625	331549.376	366.85,0	NC	1.05319	3670546.97	3865793.49	205917.547	216870.869	366.85,0	NC	1.01412	7444634.14	7549750.45	412684.563	418511.562	366.85,0	NC	1.00751	12540307.7	12634463.6	691373.063	696564.072	366.85,0	NC	1.01233	9326983.55	9441991.1	498347.469	504492.405
170	218	NC	1.09043	587303.19	640414.671	34877.777	38031.873	367.25,0																													NC	1.00751	3747525.68	3775663.08	175085.997	176400.588	367.25,0	NC	1.01233	1485209.49	1503523.06	73578.109	74485.374
171	218															NC	1.03714	721792.531	748597.476	38182.41	39600.376	367.25,0
172	299	NC	1.09043	1377520635	1502093706	68842185.9	75067778.6	368.25,0	NC	1.03835	1876400820	1948360456	86378567.7	89691170.4	368.35,0	NC	1.03714	1589478585	1648506469	77309544.6	80180560.9	368.3,0	NC	1.05319	1815858873	1912449417	84210736	88690137.4	368.35,0	NC	1.01412	1861971185	1888261736	85024475.5	86224999.1	368.35,0	NC	1.00751	1489227537	1500409045	73941339.3	74496510.2	368.25,0	NC	1.01233	1747478174	1769025674	83167132.6	84192635.4
173	71	NC	1.09043	284967154	310737537	15553334	16959865.8	368.75,0	NC	1.03835	221287553	229773891	11346379.6	11781511.2	368.75,0	NC	1.03714	284721350	295294942	15562316.7	16140248.7	368.75,0	NC	1.05319	262247556	276197227	13920651.8	14661129.7	368.75,0	NC	1.01412	263161652	266877427	13950797	14147778.7	368.75,0	NC	1.00751	257219793	259151066	13926694.7	14031260	368.7,0	NC	1.01233	239084266	242032325	12636059.6	12791870.1
174	97
175	98
176	57
177	57	NC	1.09043	39813880.2	43414361.5	2198007.01	2396778.97	372.25,0	NC	1.03835	32822878.9	34081630.4	1793617.19	1862402.09	372.15,0	NC	1.03714	42940602.4	44535271.8	2383792.09	2472318.1	372.2,0	NC	1.05319	39460273	41559273.8	2155580.52	2270241.8	372.25,0	NC	1.01412	39797714.7	40359648.2	2207865.25	2239039.73	372.25,0	NC	1.00751	35963424.1	36233446.8	1999088.63	2014098.3	372.15,0	NC	1.01233	34194968.4	34616613.7	1896523.31	1919908.63
178	110	NC	1.09043	545057.989	594349.118	24609.355	26834.849	372.6,0															NC	1.05319	501680.474	528366.243	26144.226	27534.91	372.6,0
179	131	NC	1.09043	2687696.25	2930752.2	159548.79	173977.236	372.8,0	NC	1.03835	2208782.92	2293489.35	129910.774	134892.829	372.75,0	NC	1.03714	2097502.21	2175396.38	126972.87	131688.215	372.75,0	NC	1.05319	2758272.69	2904992.83	160594.796	169137.276	372.75,0	NC	1.01412	2836560.48	2876611.98	161740.364	164024.096	372.8,0	NC	1.00751	2397501.75	2415502.81	141275.383	142336.116	372.75,0	NC	1.01233	2320643.89	2349258.89	137136.565	138827.545
180	112	NC	1.09043	1523921.26	1661733.75	67709.09	73832.214	374.3,0								NC	1.03714	1757446.82	1822712.48	81950.094	84993.444	374.3,0	NC	1.05319	1538322.64	1620150.27	72307.086	76153.299	374.3,0	NC	1.01412	1527125.68	1548688.3	68989.617	69963.732	374.3,0	NC	1.00751	1440524.61	1451340.45	67323.262	67828.742	374.3,0	NC	1.01233	1285873.43	1301729.05	58207.795	58925.533
181	71	NC	1.09043	35303840.7	38496466.4	1329098.37	1449292.48	374.5,0	NC	1.03835	28396488.1	29485488.4	1096566.54	1138619.67	374.45,0	NC	1.03714	38193474.1	39611851.1	1460867.79	1515119.51	374.5,0	NC	1.05319	35359096.5	37239944.4	1356038.75	1428170.19	374.5,0	NC	1.01412	35534399.9	36036136.4	1364270.89	1383534.04	374.5,0	NC	1.00751	31639315.1	31876871.4	1216015.37	1225145.53	374.45,0	NC	1.01233	31583645.7	31973091.8	1186466.48	1201096.35
182	169								NC	1.03835	189676.143	196950.189	8252.359	8568.836	375.25,0
183	158	NC	1.09043	2483259.18	2707827.3	144015.484	157039.21	376.5,0	NC	1.03835	8857824.12	9197520.09	514144.466	533861.814	376.5,0	NC	1.03714	5327727.97	5525581.86	308316.52	319766.358	376.5,0	NC	1.05319	3793197.51	3994968.16	214232.887	225628.525	376.5,0	NC	1.01412	10725729.3	10877173.9	610407.682	619026.481	376.55,0	NC	1.00751	12394223.9	12487283	712317.537	717665.802	376.5,0	NC	1.01233	5607963.58	5677113.28	323288.313	327274.66
184	130	NC	1.09043	317005.26	345672.939	19177.558	20911.839	376.8,0								NC	1.03714	707532.697	733808.08	34621.578	35907.306	376.75,0								NC	1.01412	2109539.22	2139325.37	109749.365	111298.998	376.85,0	NC	1.00751	1311737.55	1321586.42	63907.912	64387.749	376.75,0
185	180	NC	1.09043	604596.423	659271.78	32724.03	35683.356	377.1,0								NC	1.03714	580445.498	602001.29	29347.632	30437.504	377.15,0	NC	1.05319	220567.444	232300.035	11283.621	11883.828	377.2,0	NC	1.01412	947378.498	960755.238	49778.989	50481.856	377.2,0	NC	1.00751	561363.346	565578.208	29153.558	29372.451	377.05,0
186	85	NC	1.09043	12575007.8	13712201.1	667845.926	728241.114	378.05,0	NC	1.03835	10068761.9	10454897.1	544773.649	565665.622	378.05,0	NC	1.03714	13496977	13998209.3	730326.993	757448.879	378,0	NC	1.05319	12455728.4	13118282.9	672588.906	708365.766	378.05,0	NC	1.01412	12820418.9	13001439.9	691919.817	701689.546	378.05,0	NC	1.00751	11180641.7	11264588.8	602581.076	607105.412	378.05,0	NC	1.01233	10771058.4	10903872.3	581494.455	588664.646
187	164	NC	1.09043	59776.654	65182.425	4317.768	4708.236	378.75,0
188	164	NC	1.09043	59776.654	65182.425	4317.768	4708.236	379.1,0	NC	1.03835	195153.5	202637.602	12706.624	13193.921	379.15,0	NC	1.03714	265645.52	275510.7	15577.83	16156.339	379.1,0								NC	1.01412	59147.593	59982.741	4155.034	4213.702	379.1,0	NC	1.00751	746500.404	752105.323	46506.332	46855.514	378.8,0	NC	1.01233	11077.536	11214.129	955.671	967.455
189	57
190	256	NC	1.09043	74589315.9	81334637.8	4156450.9	4532330.46	380.7,0	NC	1.03835	79164852.1	82200810	4451589.94	4622307.62	380.7,0	NC	1.03714	78220390.3	81125232.3	4323393.16	4483949.43	380.7,0	NC	1.05319	78246824.9	82408989.4	4309093.08	4538305.63	380.75,0	NC	1.01412	81647324.5	82800163.6	4546599.79	4610796.6	380.75,0	NC	1.00751	80532975.6	81137638.2	4420101.86	4453289.13	380.7,0	NC	1.01233	80573722.8	81567247.3	4506740.71	4562311.64
191	50	NC	1.09043	32209107.5	35121867.8	804772.01	877549.81	380.9,0	NC	1.03835	30486933.2	31656101.7	850223.404	882829.319	380.85,0	NC	1.03714	33010716.7	34236623.6	842807.75	874106.793	380.85,0	NC	1.05319	33020466.3	34776916	826695.872	870670.107	380.9,0	NC	1.01412	32126627.4	32580247.1	853835.312	865891.245	380.9,0	NC	1.00751	33689713.4	33942664.6	835657.188	841931.52	380.9,0	NC	1.01233	33568154.2	33982070.6	831316.697	841567.352
192	199	NC	1.09043	2432229.82	2652183.22	139563.625	152184.757	382.4,0	NC	1.03835	2589835.05	2689154.76	151830.859	157653.546	382.35,0	NC	1.03714	2592112.64	2688374.98	148707.516	154230.012	382.4,0	NC	1.05319	2577394.83	2714493.57	144344.688	152022.78	382.4,0	NC	1.01412	2646381.29	2683747.51	155286.078	157478.677	382.4,0	NC	1.00751	2624269.61	2643973.31	151070.906	152205.186	382.35,0	NC	1.01233	2706924.23	2740302.3	149018.297	150855.786
193	174	NC	1.09043	6671144.61	7274435.01	376592.875	410649.229	382.75,0	NC	1.03835	18122390.6	18817381	1033334.06	1072962.24	382.75,0	NC	1.03714	9761085.29	10123579.1	551435.438	571913.893	382.7,0	NC	1.05319	9225000.11	9715703.32	518595.5	546181.026	382.75,0	NC	1.01412	16649636.6	16884725.2	930537.125	943676.069	382.75,0	NC	1.00751	21711277.8	21874291.8	1211413.44	1220509.05	382.75,0	NC	1.01233	12964238.8	13124096	720994.625	729884.94
194	127
195	111	NC	1.09043	5670747.4	6183569.05	291897.572	318294.692	383.65,0	NC	1.03835	5111551.39	5307578.47	258855.592	268782.658	383.65,0	NC	1.03714	6385135.17	6622257.6	323940.78	335970.85	383.65,0	NC	1.05319	6200478.76	6530299.33	304830.101	321044.855	383.65,0	NC	1.01412	6149846.7	6236680.94	310029.108	314406.639	383.65,0	NC	1.00751	5662016.28	5704528.17	286492.859	288643.922	383.65,0	NC	1.01233	5854827.68	5927021.36	269036.07	272353.453
196	341	NC	1.09043	1195224.13	1303311.62	63184.503	68898.456	383.9,0	NC	1.03835	1183316.53	1228696.5	64919.935	67409.603	383.85,0	NC	1.03714	1070745.23	1110509.11	56750.754	58858.286	383.85,0	NC	1.05319	1367239.38	1439966.62	74261.76	78211.948	383.85,0	NC	1.01412	1443592.36	1463975.51	76536.504	77617.18	383.9,0	NC	1.00751	1287227.06	1296891.9	68996.945	69514.992	383.85,0	NC	1.01233	1452381.19	1470289.96	79307.639	80285.551
197	232	NC	1.09043	82959.813	90462.103	4415.979	4815.329	384.55,0	NC	1.03835	81735.656	84870.203	5026.302	5219.06	384.55,0	NC	1.03714	96115.586	99684.995	4936.799	5120.135	384.6,0								NC	1.01412	101907.144	103346.046	5379.767	5455.728	384.55,0	NC	1.00751	75294.51	75859.841	4750.131	4785.797	384.6,0	NC	1.01233	88030.198	89115.666	5405.849	5472.506
198	169	NC	1.09043	891404.813	972017.061	53327.855	58150.444	385.8,0	NC	1.03835	716214.043	743680.723	41159.957	42738.434	385.8,0	NC	1.03714	971812.992	1007902.85	56486.629	58584.352	385.8,0	NC	1.05319	866524.875	912617.724	49721.875	52366.719	385.8,0	NC	1.01412	911252.571	924119.222	53668.895	54426.685	385.85,0	NC	1.00751	812854.199	818957.32	47211.512	47565.988	385.8,0	NC	1.01233	771145.013	780653.713	43240.816	43774.003
199	161								NC	1.03835	138947.048	144275.643	9374.122	9733.617	385.95,0	NC	1.03714	172442.849	178846.796	10488.397	10877.901	385.95,0	NC	1.05319	211703.69	222964.794	10883.377	11462.294	385.95,0
200	74	NC	1.09043	93527307.4	101985245	4727957.26	5155519.75	386.9,0	NC	1.03835	98630711	102413181	4985821.32	5177026.68	386.9,0	NC	1.03714	98807262.7	102476632	5037996	5225090.21	386.85,0	NC	1.05319	97162397.7	102330734	4899118.29	5159715.91	386.9,0	NC	1.01412	99948644.1	101359893	5071126.81	5142729.81	386.9,0	NC	1.00751	100061861	100813152	5081283.56	5119435.16	386.85,0	NC	1.01233	101622457	102875526	5183153.99	5247065.52
201	83	NC	1.09043	15689017.5	17107819.5	639774.112	697630.687	387.25,0	NC	1.03835	13917033.4	14450749.1	570522.281	592401.708	387.35,0	NC	1.03714	17276790.1	17918392	712653.891	739119.458	387.25,0	NC	1.05319	16098788.1	16955127.1	682173.789	718460.495	387.4,0	NC	1.01412	16469651.6	16702198.8	678684.362	688267.21	387.4,0	NC	1.00751	15438352.8	15554268	631079.619	635817.929	387.2,0	NC	1.01233	14861119.2	15044366.1	606366.899	613843.782
202	71	NC	1.09043	99835392.3	108863788	5114229.55	5576723.73	387.65,0	NC	1.03835	82053448.9	85200184	4227755.38	4389889.04	387.6,0	NC	1.03714	108538682	112569443	5534258.48	5739782.21	387.65,0	NC	1.05319	99654183.7	104955065	5090022.04	5360774.36	387.6,0	NC	1.01412	101084123	102511405	5087229.31	5159059.68	387.65,0	NC	1.00751	89974036.7	90649585.2	4579301.34	4613683.93	387.6,0	NC	1.01233	88299964.5	89388758.3	4547771.36	4603848.23
203	247	NC	1.09043	337864.638	368418.688	19424.541	21181.157	390.2,0								NC	1.03714	24475.353	25384.285	1703.909	1767.186	390.25,0								NC	1.01412	157206.807	159426.527	8744.422	8867.891	390.2,0	NC	1.00751	51340.333	51725.81	2692.491	2712.707	390.15,0
204	196																						NC	1.05319	188020.338	198021.658	10536.535	11097.002	390.65,0								NC	1.00751	860689.834	867152.118	47645.817	48003.554	390.65,0	NC	1.01233	320540.955	324493.426	18029.146	18251.457
205	57	NC	1.09043	27112162.7	29563992	1040894.46	1135025.47	391.5,0	NC	1.03835	21508901	22333763.5	817316.536	848660.479	391.45,0	NC	1.03714	29101376	30182103.1	1117528.19	1159029.43	391.45,0	NC	1.05319	26004314.1	27387555.3	1029112.41	1083853.74	391.5,0	NC	1.01412	27121102.2	27504045.2	1059309.13	1074266.3	391.5,0	NC	1.00751	23534806.6	23711512	918023.104	924915.861	391.45,0	NC	1.01233	23129408.4	23414608.5	905045.39	916205.166
206	189	NC	1.09043	225549.176	245946.223	12846.235	14007.957	391.6,0
207	214	NC	1.09043	268643.614	292937.812	14925.277	16275.012	392.3,0	NC	1.03835	279365.772	290079.4	16806.999	17451.544	392.25,0	NC	1.03714	313345.712	324982.317	17794.625	18455.458	392.3,0	NC	1.05319	284829.035	299979.878	16155.331	17014.678	392.25,0	NC	1.01412	329159.41	333807.056	16866.922	17105.078	392.35,0	NC	1.00751	292045.696	294238.452	16685.414	16810.693	392.25,0	NC	1.01233	308275.25	312076.477	17559.639	17776.161
208	168																						NC	1.05319	64996.905	68454.27	2747.348	2893.487	392.85,0
209	228	NC	1.09043	80579.141	87866.14	4591.416	5006.631	393.25,0	NC	1.03835	78896.527	81922.195	5180.679	5379.357	393.1,0								NC	1.05319	99658.578	104959.693	6001.501	6320.737	393.2,0								NC	1.00751	100758.549	101515.07	6347.595	6395.255	393.15,0	NC	1.01233	83826.805	84860.442	5111.695	5174.725
210	141	NC	1.09043	1429026.34	1558257.22	55130.557	60116.168	394.55,0								NC	1.03714	1608640.61	1668380.1	61697.814	63989.063	394.6,0	NC	1.05319	1432778.85	1508992.31	53436.273	56278.696	394.5,0	NC	1.01412	1413097.1	1433049.67	54948.155	55724.009	394.6,0	NC	1.00751	1383657.29	1394046.15	50211.107	50588.105	394.55,0	NC	1.01233	1358956.28	1375713.07	48526.539	49124.902
211	141								NC	1.03835	45987.889	47751.516	5118.758	5315.061	390.65,0
212	184	NC	1.09043	120755126	131675352	7024537.5	7659786.21	395.2,0	NC	1.03835	129825257	134804032	7474161.5	7760794.26	395.2,0	NC	1.03714	128127114	132885324	7326779.5	7598871.43	395.2,0	NC	1.05319	126197991	132910810	7174670.5	7556311.02	395.2,0	NC	1.01412	131130333	132981859	7469351.5	7574816.81	395.2,0	NC	1.00751	133227951	134228261	7563615	7620404.59	395.15,0	NC	1.01233	133012504	134652631	7506290.5	7598847.76
213	241	NC	1.09043	370933.334	404477.88	19564.496	21333.769	395.7,0	NC	1.03835	833486.763	865450.831	45069.219	46797.615	395.4,0	NC	1.03714	749889.079	777737.435	39267.166	40725.417	395.4,0	NC	1.05319	213624.892	224988.189	10881.377	11460.187	395.5,0	NC	1.01412	1361968.38	1381199.02	74029.172	75074.445	395.7,0	NC	1.00751	1718284.46	1731185.79	92721.303	93417.479	395.65,0	NC	1.01233	443160.197	448624.639	23976.912	24272.563
214	245
215	221															NC	1.03714	84019.25	87139.442	3982.179	4130.064	397,0
216	82	NC	1.09043	850801.881	927742.291	43609.301	47553.013	398,0	NC	1.03835	436947.426	453704.282	23762.85	24674.151	398.05,0	NC	1.03714	1408868.22	1461188.85	75905.492	78724.367	397.9,0	NC	1.05319	744536.068	784139.996	32689.639	34428.491	398.05,0	NC	1.01412	954789.242	968270.619	40852.918	41429.751	397.95,0	NC	1.00751	571180.224	575468.794	29440.965	29662.015	398.05,0	NC	1.01233	653644.628	661704.475	32993.216	33400.043
217	71
218	104															NC	1.03714	5732192.25	5945066.57	308473.694	319929.368	398.7,0
219	144	NC	1.09043	110868.354	120894.491	6858.57	7478.81	399.2,0	NC	1.03835	144621.822	150168.043	7964.36	8269.792	399.2,0	NC	1.03714	130401.228	135243.89	6950.27	7208.38	399.25,0	NC	1.05319	125433.665	132105.828	7070.842	7446.96	399.05,0	NC	1.01412	117493.165	119152.138	6925.435	7023.221	399.2,0	NC	1.00751	134200.068	135207.677	6977.14	7029.526	399.2,0	NC	1.01233	128347.161	129929.762	8351.826	8454.809
220	143								NC	1.03835	86994.945	90331.186	4462.213	4633.338	399.55,0
221	70	NC	1.09043	339110.933	369777.69	25951.835	28298.733	400.4,0	NC	1.03835	324077.069	336505.367	15861.78	16470.076	400.45,0	NC	1.03714	528351.852	547973.061	31220.972	32380.414	400.4,0	NC	1.05319	391516.509	412342.353	22771.761	23983.054	400.45,0	NC	1.01412	373076.952	378344.702	23145.725	23472.537	400.4,0	NC	1.00751	285912.771	288059.479	18414.486	18552.747	400.35,0	NC	1.01233	376544.392	381187.42	26944.463	27276.705
222	215	NC	1.09043	262253.531	285969.857	15275.885	16657.326	401.2,0	NC	1.03835	249634.411	259207.846	14119.01	14660.471	401.2,0	NC	1.03714	175752.772	182279.639	9673.504	10032.745	401.2,0	NC	1.05319	284634.261	299774.742	15971.154	16820.704	401.15,0	NC	1.01412	268236.103	272023.527	15647.758	15868.7	401.2,0	NC	1.00751	229285.746	231007.284	13045.206	13143.153	401.2,0	NC	1.01233	177310.641	179496.992	9251.142	9365.215
223	57	NC	1.09043	3012105.62	3284498.81	172764.755	188388.359	402.35,0	NC	1.03835	2579724.79	2678656.78	138082.478	143377.916	402.3,0	NC	1.03714	3540323.47	3671799.17	197812.945	205159.052	402.35,0	NC	1.05319	2820672.26	2970711.6	172012.452	181162.269	402.35,0	NC	1.01412	3033129.2	3075956.2	177986.542	180499.666	402.35,0	NC	1.00751	2564046.57	2583298.1	145778.797	146873.342	402.3,0	NC	1.01233	2700916.66	2734220.65	145262.298	147053.473
224	158																													NC	1.01412	126111.767	127892.433	5432.954	5509.666	403.1,0
225	204	NC	1.09043	255988.89	279138.687	14734.435	16066.912	403.7,0	NC	1.03835	569096.094	590920.828	33133.516	34404.18	403.75,0	NC	1.03714	452176.808	468969.133	25781.942	26739.397	403.65,0	NC	1.05319	195200.827	205584.098	11055.457	11643.528	403.75,0	NC	1.01412	1045962.97	1060731.7	59577.515	60418.734	403.75,0	NC	1.00751	1956988.5	1971682.08	110293.764	111121.879	403.7,0	NC	1.01233	1125224.23	1139098.94	63384.281	64165.848
226	188	NC	1.09043	383810.769	418519.857	21142.154	23054.099	405.3,0	NC	1.03835	831240.585	863118.513	47105.59	48912.081	405.2,0	NC	1.03714	652047.183	676262.02	37133.281	38512.286	405.3,0	NC	1.05319	658172.636	693182.655	37577.156	39575.989	405.25,0	NC	1.01412	1443448.35	1463829.47	80004.352	81133.992	405.2,0	NC	1.00751	1904067.65	1918363.89	105342.648	106133.589	405.25,0	NC	1.01233	908639.624	919843.72	49752.207	50365.683
227	57	NC	1.09043	5704903.98	6220814.51	180788.281	197137.475	405.7,0	NC	1.03835	4165860.33	4325620.33	136153.875	141375.352	405.95,0	NC	1.03714	6173459.56	6402721.06	186792.875	193729.734	405.75,0	NC	1.05319	5272120.69	5552559.34	172241.875	181403.896	406,0	NC	1.01412	5153093.7	5225854.05	164341.203	166661.658	405.95,0	NC	1.00751	4661933.81	4696936.82	158389.141	159578.368	405.8,0	NC	1.01233	4449002.93	4503861.92	146234.719	148037.884
228	57
229	174																													NC	1.01412	126420.909	128205.939	7595.876	7703.128	406.9,0
230	288	NC	1.09043	882210.647	961991.441	50110.27	54641.883	409.15,0	NC	1.03835	1047162.78	1087321.28	59460.535	61740.836	409.1,0	NC	1.03714	1040657.89	1079304.42	60389.178	62631.829	409.1,0	NC	1.05319	987030.545	1039533.42	55348.123	58292.242	409.1,0	NC	1.01412	1010113.29	1024375.83	57118.794	57925.297	409.1,0	NC	1.00751	1014476.29	1022093.25	56312.145	56734.951	409.05,0	NC	1.01233	902016.814	913139.246	50278.027	50897.986
231	137															NC	1.03714	97679.242	101306.721	4923.49	5106.332	410.5,0
232	97
233	228	NC	1.09043	395873.132	431673.054	21119.681	23029.593	412,0	NC	1.03835	408605.374	424275.317	23168.631	24057.144	412.05,0	NC	1.03714	404125.731	419133.6	21719.096	22525.67	412.1,0	NC	1.05319	394527.854	415513.879	21368.187	22504.82	412.1,0	NC	1.01412	427804.922	433845.417	23213.361	23541.127	412.1,0	NC	1.00751	419438.365	422587.618	22908.921	23080.927	412.05,0	NC	1.01233	417461.849	422609.415	23278.819	23565.862
234	240	NC	1.09043	88751.487	96777.534	4353.01	4746.665	412.7,0																																				NC	1.01233	89903.423	91011.989	4934.946	4995.797
235	55
236	172																						NC	1.05319	52326.226	55109.602	3192.28	3362.087	414.6,0
237	218	NC	1.09043	281731.533	307209.309	15755.578	17180.399	415,0	NC	1.03835	113497.201	117849.799	5928.747	6156.114	415.05,0	NC	1.03714	992998.79	1029875.42	56132.126	58216.684	415,0	NC	1.05319	75458.132	79471.959	4186.355	4409.039	415,0	NC	1.01412	1488985.48	1510009.57	86303.429	87522.011	415,0	NC	1.00751	1388694.9	1399121.58	78320.162	78908.21	415,0	NC	1.01233	838802.636	849145.597	46970.508	47549.684
238	171																																											NC	1.01233	59564.534	60299.002	3640.81	3685.703
239	221																						NC	1.05319	128035.797	134846.374	7527.522	7927.932	416.6,0
240	57	NC	1.09043	17089174.8	18634597	950237.602	1036170.26	416.85,0	NC	1.03835	11244242.7	11675457.4	645794.969	670561.09	416.85,0	NC	1.03714	12054939.5	12502619.4	676160.121	701270.432	416.9,0	NC	1.05319	14602436.6	15379180.5	802009.464	844670.56	416.85,0	NC	1.01412	14460425.9	14664603.4	827753.656	839441.323	416.9,0	NC	1.00751	10630548.1	10710365	633598.528	638355.751	416.85,0	NC	1.01233	10450465.8	10579326.5	611456.974	618996.621
241	94	NC	1.09043	286840.754	312780.572	13612.572	14843.595	417.2,0	NC	1.03835	215137.019	223387.485	11488.388	11928.965	417.15,0	NC	1.03714	722636.251	749472.529	38342.214	39766.114	417.25,0								NC	1.01412	350091.942	355035.149	18710	18974.18	417.25,0	NC	1.00751	236388.099	238162.962	12675.593	12770.765	417.2,0	NC	1.01233	268684.384	271997.431	12121.904	12271.375
242	304								NC	1.03835	29691.04	30829.686	1808.452	1877.805	418.8,0	NC	1.03714	47423.665	49184.82	2381.341	2469.776	418.85,0	NC	1.05319	26622.306	28038.42	1486.074	1565.122	418.8,0								NC	1.00751	32065.317	32306.072	1821.199	1834.873	418.65,0
243	174	NC	1.09043	31037296.1	33844086.2	1770618.13	1930740.11	419.05,0	NC	1.03835	33147772.2	34418983.3	1866739.38	1938328.5	419.05,0	NC	1.03714	33501640	34745778.1	1914043.13	1985124.24	419.05,0	NC	1.05319	32521692.4	34251610.9	1834764.75	1932360.95	419.05,0	NC	1.01412	33884609.8	34363051.7	1922604.5	1949751.18	419.05,0	NC	1.00751	34023050	34278503.9	1892963.38	1907176.24	419.05,0	NC	1.01233	33572604	33986575.2	1886345.87	1909605.69
244	214	NC	1.09043	2076832.13	2264645.91	113479.014	123741.241	419.6,0	NC	1.03835	2190599.84	2274608.96	120185.613	124794.71	419.6,0	NC	1.03714	2214437.81	2296674.58	122385.289	126930.266	419.65,0	NC	1.05319	2140233.76	2254078.7	116846.028	123061.39	419.65,0	NC	1.01412	2331853.43	2364778.6	127097.08	128891.657	419.6,0	NC	1.00751	2276089.12	2293178.59	124880.011	125817.643	419.6,0	NC	1.01233	2271067	2299070.68	121535.33	123033.937
245	218	NC	1.09043	32824.932	35793.383	1664.434	1814.953	420.7,0								NC	1.03714	28353.376	29406.325	1693.512	1756.403	420.55,0	NC	1.05319	44136.914	46484.679	2130.49	2243.817	420.55,0								NC	1.00751	42265.038	42582.375	2633.066	2652.836	420.65,0
246	255	NC	1.09043	95211.158	103821.371	5426.28	5916.994	421.15,0																						NC	1.01412	352283.34	357257.49	18704.864	18968.972	421.15,0	NC	1.00751	253383.908	255286.38	13445.836	13546.791	421.25,0	NC	1.01233	220941.378	223665.724	11964.595	12112.126
247	98	NC	1.09043	790698.569	862203.667	23564.451	25695.451	421.65,0															NC	1.05319	741204.063	780630.753	20349.883	21432.349	421.6,0	NC	1.01412	766903.171	777731.646	21916.656	22226.114	421.55,0
248	85	NC	1.09043	5239085.52	5712870.78	175340.672	191197.223	422.45,0	NC	1.03835	4189111.02	4349762.67	134291.297	139441.344	422.45,0	NC	1.03714	4931385.89	5114520.97	172299.844	178698.48	422.5,0	NC	1.05319	4992300.63	5257854.87	163541.734	172240.971	422.5,0	NC	1.01412	5376468.95	5452383.3	176281.094	178770.137	422.5,0	NC	1.00751	4521376.49	4555324.16	140888.547	141946.375	422.45,0	NC	1.01233	4401502.04	4455775.31	142172.781	143925.861
249	288								NC	1.03835	47348.415	49164.219	2680.222	2783.008	423,0															NC	1.01412	46808.431	47469.354	2344.292	2377.392	423,0	NC	1.00751	40284.003	40586.466	2378.041	2395.896	423.05,0	NC	1.01233	40033.214	40526.849	2580.49	2612.309
250	234								NC	1.03835	85941.391	89237.228	4550.728	4725.248	423.3,0	NC	1.03714	387827.771	402230.389	21803.904	22613.627	423.35,0								NC	1.01412	164131.641	166449.137	10193.595	10337.526	423.35,0								NC	1.01233	101122.857	102369.765	6307.106	6384.877
251	103
252	174																													NC	1.01412	112632.398	114222.738	6660.958	6755.009	424.35,0
253	161
254	168								NC	1.03835	101220.589	105102.38	4681.993	4861.547	425.2,0								NC	1.05319	122742.596	129271.613	5673.53	5975.32	425.3,0	NC	1.01412	111549.401	113124.45	6383.624	6473.759	425.2,0	NC	1.00751	115779.059	116648.358	5230.785	5270.059	425.2,0	NC	1.01233	110229.623	111588.823	6011.331	6085.454
255	57	NC	1.09043	40128083	43756978.5	1693994.16	1847186.82	426.1,0	NC	1.03835	31422907.3	32627970.2	1299673.89	1349516.15	426.05,0	NC	1.03714	38803385.2	40244412.3	1633590.45	1694256.5	426.05,0	NC	1.05319	38348630.7	40388500.2	1587974.84	1672443.61	426.1,0	NC	1.01412	39484546.2	40042057.7	1646568.86	1669817.98	426.1,0	NC	1.00751	34530764.8	34790030.7	1433848.48	1444614.19	426.05,0	NC	1.01233	33886637.2	34304480.6	1453213.19	1471132.22
256	373
257	104	NC	1.09043	602916.06	657439.457	30799.628	33584.925	427.45,0	NC	1.03835	538771.415	559433.203	26801.895	27829.743	427.4,0	NC	1.03714	569689	590845.332	31635.312	32810.141	427.4,0								NC	1.01412	1242318.31	1259859.52	64227.512	65134.388	427.45,0
258	240																						NC	1.05319	46347.481	48812.831	2099.887	2211.585	427.95,0
259	160	NC	1.09043	153694.892	167593.954	8624.571	9404.516	428.3,0	NC	1.03835	263767.546	273882.984	13966.558	14502.173	428.2,0								NC	1.05319	138785.103	146167.465	7597.443	8001.572	428.25,0	NC	1.01412	124313.232	126068.503	7680.017	7788.456	428.3,0	NC	1.00751	1500634.6	1511901.76	84299.875	84932.82	428.2,0	NC	1.01233	385039.964	389787.747	22084.143	22356.454
260	228	NC	1.09043	1269025.19	1383786.71	71501.144	77967.194	428.9,0	NC	1.03835	1317425.63	1367948.67	74513.894	77371.489	428.85,0	NC	1.03714	1339506.69	1389251.46	78482.587	81397.166	428.85,0	NC	1.05319	1332057.27	1402913.07	75824.794	79858.124	428.85,0	NC	1.01412	1382332.74	1401850.92	78008.825	79110.29	428.9,0	NC	1.00751	1364884.42	1375132.33	78180.957	78767.96	428.85,0	NC	1.01233	1406639.69	1423984.44	79960.886	80946.854
261	145
262	359	NC	1.09043	54402.841	59322.643	3153.247	3438.404	430,0	NC	1.03835	44108.874	45800.442	2566.161	2664.572	429.85,0	NC	1.03714	51001.903	52895.942	2846.466	2952.175	430,0								NC	1.01412	53726.079	54484.678	2835.034	2875.064	430.15,0	NC	1.00751	57709.141	58142.437	2981.013	3003.395	430.2,0	NC	1.01233	58163.588	58880.782	3067.697	3105.523
263	174	NC	1.09043	7561329.35	8245121.65	417143.063	454866.484	430.5,0	NC	1.03835	8152594.92	8465245.48	447199.031	464349.034	430.5,0	NC	1.03714	8233023.59	8538770.38	456257.5	473201.368	430.55,0	NC	1.05319	7760532.36	8173336.49	431951.219	454927.896	430.5,0	NC	1.01412	8071188.06	8185151.14	454193.403	460606.497	430.5,0	NC	1.00751	10998557.2	11081137.2	607037.25	611595.044	430.5,0	NC	1.01233	8194832.05	8295879.46	442158.481	447610.571
264	179
265	57	NC	1.09043	12296462	13408465.7	380411.721	414813.425	431.95,0	NC	1.03835	9532812.92	9898394.59	306562.719	318319.344	431.9,0	NC	1.03714	12100205	12549565.9	393650.078	408268.917	431.95,0	NC	1.05319	11826703.8	12455798.8	365925.56	385390.15	431.9,0	NC	1.01412	11809104	11975845.5	378761.427	384109.441	431.85,0	NC	1.00751	10410738.9	10488905.4	313005.438	315355.564	431.9,0	NC	1.01233	10094128.8	10218595.7	308628.563	312434.146
266	71	NC	1.09043	1798523.49	1961169.04	106611.614	116252.803	433.95,0	NC	1.03835	1419772.29	1474220.3	84381.727	87617.751	433.95,0	NC	1.03714	1662423.34	1724160.15	105245.422	109153.883	433.95,0	NC	1.05319	1712580.04	1803676.9	105359.106	110963.447	433.95,0	NC	1.01412	1724910.77	1749266.06	105074.19	106557.811	434,0	NC	1.00751	1522937.23	1534371.84	92861.505	93558.734	433.95,0	NC	1.01233	1548835.64	1567933.75	94383.045	95546.847
267	157
268	158
269	158
270	85	NC	1.09043	8387217.27	9145696.95	292509.741	318962.221	437.4,0	NC	1.03835	7291295.2	7570915.07	245420.706	254832.546	437.35,0	NC	1.03714	8623860.22	8944121.36	287264.555	297932.593	437.35,0	NC	1.05319	8551322.7	9006191.15	286238.223	301464.024	437.35,0	NC	1.01412	8879249.76	9004622.47	299138.941	303362.705	437.4,0	NC	1.00751	7777369.04	7835763.55	259968.65	261920.563	437.3,0	NC	1.01233	7583374.42	7676882.17	257825.469	261004.619
271	167	NC	1.09043	152014.217	165761.291	8214.787	8957.673	437.65,0	NC	1.03835	147252.823	152899.943	8307.099	8625.675	437.65,0								NC	1.05319	140274.975	147736.588	8150.719	8584.278	437.65,0	NC	1.01412	155064.661	157254.134	8514.566	8634.789	437.7,0	NC	1.00751	132933.048	133931.144	7268.479	7323.052	437.75,0	NC	1.01233	152443.03	154322.748	7903.123	8000.573
272	68	NC	1.09043	1629052.51	1776372.31	55539.112	60561.67	438.65,0								NC	1.03714	2023162.96	2098296.43	75022.899	77808.997	438.65,0	NC	1.05319	1304449.56	1373836.83	38189.551	40220.958	438.55,0	NC	1.01412	1193209.7	1210057.51	47196.613	47863.017	438.6,0
273	82								NC	1.03835	374860.401	389236.23	17148.859	17806.515	439.1,0								NC	1.05319	588570.858	619878.567	29644.59	31221.467	439,0															NC	1.01233	501230.009	507410.489	26513.225	26840.149
274	57
275	200	NC	1.09043	179213.526	195420.31	8619.268	9398.732	439.8,0	NC	1.03835	193034.58	200437.421	9795.813	10171.481	439.8,0	NC	1.03714	205142.112	212760.399	8932.299	9264.015	439.9,0	NC	1.05319	193471.468	203762.749	9139.281	9625.424	439.85,0	NC	1.01412	215061.319	218097.929	10812.4	10965.069	439.9,0	NC	1.00751	240883.125	242691.739	10798.206	10879.282	439.85,0
276	110
277	110
278	174	NC	1.09043	7465446.33	8140567.67	409431.313	446457.339	440.8,0	NC	1.03835	7973360.68	8279137.64	449134.406	466358.631	440.75,0	NC	1.03714	8110883.09	8412093.99	451916.75	468699.417	440.8,0	NC	1.05319	7913455.86	8334394.42	441367.531	464845.088	440.75,0	NC	1.01412	8142662.41	8257634.7	455144.09	461570.607	440.8,0	NC	1.00751	8262665.57	8324703.81	458564.26	462007.28	440.75,0	NC	1.01233	8162171.48	8262816.16	452030.344	457604.161
279	71
280	155
281	155
282	125	NC	1.09043	592396.307	645968.373	26605.156	29011.135	442.05,0	NC	1.03835	510077.89	529639.286	20359.877	21140.675	442,0	NC	1.03714	641995.835	665837.4	27190.34	28200.098	442,0	NC	1.05319	455253.751	479469.955	21234.088	22363.588	442.05,0	NC	1.01412	557121.827	564988.243	23045.656	23371.055	442,0	NC	1.00751	462584.606	466057.812	19714.989	19863.014	441.95,0
283	272	NC	1.09043	171051	186519.623	9685.054	10560.901	443.55,0
284	158								NC	1.03835	325998.994	338500.997	12768.085	13257.738	442.9,0	NC	1.03714	353228.221	366345.928	13733.867	14243.897	442.85,0	NC	1.05319	377627.25	397714.286	13679.332	14406.973	442.85,0	NC	1.01412	357069.692	362111.424	13441.888	13631.684	442.9,0	NC	1.00751	376345.181	379170.879	13279.683	13379.39	442.9,0
285	272								NC	1.03835	226940.56	235643.69	12719.141	13206.918	443.45,0	NC	1.03714	244086.869	253151.434	13654.986	14162.086	443.55,0	NC	1.05319	159752.493	168250.168	8670.696	9131.914	443.5,0	NC	1.01412	234552.854	237864.68	12908.933	13091.203	443.5,0	NC	1.00751	244796.114	246634.108	13359.944	13460.254	443.4,0	NC	1.01233	232303.694	235168.144	11558.144	11700.663
286	138	NC	1.09043	262163.568	285871.758	16088.79	17543.744	443.9,0	NC	1.03835	293539.104	304796.276	17371.549	18037.745	443.85,0	NC	1.03714	313947.65	325606.609	17407.562	18054.02	443.85,0	NC	1.05319	282129.794	297137.056	16598.506	17481.427	443.95,0								NC	1.00751	325936.989	328384.209	18525.197	18664.289	443.9,0	NC	1.01233	316454.737	320356.822	18414.9	18641.967
287	174	NC	1.09043	2232645.26	2434549.66	122729.656	133828.445	444.25,0	NC	1.03835	2588865.76	2688148.3	146705.359	152331.484	444.2,0	NC	1.03714	2798062.77	2901973.4	155702.406	161484.67	444.2,0	NC	1.05319	2300408.69	2422773.78	128605.18	135446.044	444.2,0	NC	1.01412	2270991.68	2303057.49	127172.172	128967.81	444.25,0	NC	1.00751	2496746.56	2515492.79	138500.219	139540.115	444.2,0	NC	1.01233	2255838.01	2283653.9	122795.828	124309.978
288	57	NC	1.09043	11227444	12242773.4	607217.153	662129.511	445.9,0	NC	1.03835	9459402.5	9822168.89	492906.637	511809.518	445.9,0	NC	1.03714	10380909.4	10766421.4	561842.777	582707.726	445.9,0	NC	1.05319	11014893.6	11600806.2	581869.685	612820.939	445.95,0	NC	1.01412	11259999.3	11418987.6	598133.653	606579.145	445.95,0	NC	1.00751	9980586.14	10055523	529747.607	533725.09	445.9,0	NC	1.01233	9277676.98	9392076.54	502381.756	508576.437
289	55
290	200	NC	1.09043	985284.351	1074386.39	56544.744	61658.245	446.5,0	NC	1.03835	967047.081	1004133.16	57078.833	59267.796	446.45,0	NC	1.03714	1065268.16	1104828.64	60888.687	63149.888	446.45,0	NC	1.05319	1007942.62	1061557.87	57754.642	60826.771	446.5,0	NC	1.01412	1083226.39	1098521.26	62226.662	63105.287	446.5,0	NC	1.00751	1198943.78	1207945.76	67219.43	67724.131	446.5,0	NC	1.01233	1165548.95	1179920.9	70318.995	71186.073
291	92
292	156																													NC	1.01412	475507.579	482221.623	19831.391	20111.405	447.85,0
293	155
294	71	NC	1.09043	11598562.9	12647453.6	416768.491	454458.039	448.7,0	NC	1.03835	9036898.65	9383462.1	342192.764	355315.795	448.7,0	NC	1.03714	10876215.3	11280121.3	415605.531	431039.722	448.7,0	NC	1.05319	11224426.2	11821484.4	416727.099	438893.963	448.7,0	NC	1.01412	11554556.8	11717704.1	427413.574	433448.543	448.7,0	NC	1.00751	10308682.4	10386082.6	382457.068	385328.655	448.7,0	NC	1.01233	10023338.6	10146932.6	373541.028	378147.023
295	232																													NC	1.01412	79171.886	80289.773	4955.586	5025.557	449.3,0	NC	1.00751	78147.351	78734.102	4177.788	4209.156	449.4,0
296	220
297	183	NC	1.09043	656666.435	716050.63	27199.871	29659.632	450.85,0	NC	1.03835	497584.253	516666.52	21280.411	22096.511	450.9,0	NC	1.03714	608755.438	631362.566	25938.147	26901.402	450.9,0	NC	1.05319	616709.67	649514.159	26402.832	27807.271	450.95,0	NC	1.01412	631719.306	640639.019	25275.484	25632.367	450.9,0	NC	1.00751	552953.59	557105.31	22509.049	22678.053	450.9,0	NC	1.01233	547722.039	554475.795	23670.751	23962.626
298	281	NC	1.09043	568719.054	620149.92	30275.605	33013.513	451.55,0	NC	1.03835	553642.404	574874.491	26524.732	27541.95	451.5,0	NC	1.03714	522672.02	542082.299	26463.139	27445.891	451.5,0	NC	1.05319	607522.424	639838.218	31675.861	33360.788	451.5,0	NC	1.01412	643498.826	652584.863	34706.405	35196.45	451.55,0	NC	1.00751	590265.449	594697.315	31089.235	31322.661	451.5,0	NC	1.01233	653757.387	661818.625	35803.661	36245.143
299	112	NC	1.09043	2066567.57	2253453.1	86360.211	94170.008	451.9,0	NC	1.03835	1518104.72	1576323.76	66847.548	69411.139	451.8,0	NC	1.03714	1926215.85	1997749.02	81077.745	84088.7	451.9,0	NC	1.05319	1842434.34	1940438.51	78815.391	83007.799	451.9,0	NC	1.01412	1917480.14	1944554.46	83856.108	85040.135	451.85,0	NC	1.00751	1644559.55	1656907.33	75064.5	75628.104	451.85,0	NC	1.01233	1562896.16	1582167.65	72068.414	72957.063
300	233	NC	1.09043	150144.409	163722.391	8184.919	8925.104	453.5,0	NC	1.03835	66585.571	69139.116	3292.317	3418.577	453.35,0	NC	1.03714	58166.886	60327.008	3406.932	3533.454	453.3,0	NC	1.05319	223941.746	235853.825	13272.289	13978.278	453.4,0	NC	1.01412	219334.671	222431.62	12778.314	12958.741	453.4,0	NC	1.00751	295202.366	297418.822	16877.999	17004.723	453.35,0	NC	1.01233	180221.106	182443.345	10556.733	10686.904
301	251
302	71	NC	1.09043	258885486	282297230	11938603.8	13018245.4	454.5,0	NC	1.03835	199687063	207345026	9246167.37	9600756.24	454.45,0	NC	1.03714	228853510	237352360	10471193.7	10860058.6	454.45,0	NC	1.05319	242428403	255323839	11078108.9	11667384.1	454.5,0	NC	1.01412	250722671	254262810	11553546	11716679.1	454.5,0	NC	1.00751	217786644	219421843	10027148.5	10102434.9	454.45,0	NC	1.01233	212751915	215375279	9825197.52	9946348.35
303	244	NC	1.09043	47511.21	51807.783	2654.685	2894.755	455.15,0	NC	1.03835	58462.948	60704.991	2878.486	2988.875	455.25,0	NC	1.03714	38131.359	39547.43	2149.575	2229.403	455.25,0								NC	1.01412	51577.839	52306.104	2733.501	2772.097	455,0	NC	1.00751	48380.802	48744.058	3321.801	3346.742	455.25,0	NC	1.01233	59789.177	60526.415	3056.431	3094.119
304	240	NC	1.09043	304327.932	331849.164	16325.964	17802.367	456.45,0	NC	1.03835	316549.497	328689.114	16514.132	17147.446	456.4,0	NC	1.03714	314348.628	326022.478	14898.342	15451.616	456.4,0	NC	1.05319	323964.821	341197.404	16202.815	17064.688	456.4,0	NC	1.01412	327706.222	332333.349	16583.329	16817.481	456.45,0	NC	1.00751	342079.208	344647.628	18480.591	18619.348	456.4,0	NC	1.01233	355449.957	359832.877	17799.116	18018.59
305	230
306	174	NC	1.09043	1740793.99	1898218.9	91773.875	100073.245	457.3,0	NC	1.03835	1826471.89	1896516.76	92836.734	96397.007	457.25,0	NC	1.03714	1924768.18	1996247.59	98227.781	101875.63	457.3,0	NC	1.05319	1826422.41	1923574.86	95063.358	100120.04	457.25,0	NC	1.01412	1892440.14	1919160.91	100555.258	101975.072	457.3,0	NC	1.00751	1874974.03	1889051.83	99026.575	99770.092	457.25,0	NC	1.01233	1871480.96	1894557.49	98863.517	100082.566
307	86	NC	1.09043	1704185.3	1858299.57	65456.218	71375.608	457.55,0
308	71	NC	1.09043	19433390.2	21190806.5	999137.159	1089491.95	457.9,0	NC	1.03835	14952768.4	15526204.4	761659.256	790868.752	457.9,0	NC	1.03714	17835268.5	18497610.3	891174.785	924270.017	457.9,0	NC	1.05319	18014448.6	18972686.8	924227.147	973389.339	457.85,0	NC	1.01412	18368834	18628197.2	952507.676	965956.838	457.9,0	NC	1.00751	16216752.8	16338512.4	837382.527	843669.814	457.85,0	NC	1.01233	16119855	16318622.9	814804.151	824851.196
309	174	NC	1.09043	412380.953	449673.724	22478.992	24511.831	458.8,0															NC	1.05319	406580.601	428207.746	22753.487	23963.808	458.75,0	NC	1.01412	463099.696	469638.544	25608.203	25969.784	458.85,0	NC	1.00751	468303.048	471819.19	25866.685	26060.899	458.75,0	NC	1.01233	458119.803	463768.707	24544.211	24846.857
310	113
311	180	NC	1.09043	99804185.1	108829759	5815883	6341829.68	460.95,0	NC	1.03835	104491255	108498476	6058635.5	6290983.09	460.85,0	NC	1.03714	105993003	109929226	6028304	6252174.92	460.9,0	NC	1.05319	104281536	109828559	5946408.43	6262714.3	460.9,0	NC	1.01412	106044306	107541624	6081918.5	6167793.62	460.9,0	NC	1.00751	109085989	109905035	6179577.5	6225975.38	460.85,0	NC	1.01233	105535830	106837153	6080678.5	6155657.07
312	230																						NC	1.05319	86677.799	91288.43	2928.095	3083.848	461.15,0								NC	1.00751	108874.62	109692.079	3253.945	3278.377	461.15,0
313	57	NC	1.09043	3457689.83	3770378.46	226811.109	247322.276	462.85,0	NC	1.03835	2676372.47	2779010.88	179119.826	185989.039	462.8,0	NC	1.03714	3620993.29	3755464.79	217079.282	225140.876	462.85,0	NC	1.05319	3315805.59	3492182.44	211458.784	222706.86	462.85,0	NC	1.01412	3291324.28	3337796.93	226830.805	230033.597	462.85,0	NC	1.00751	3015801.86	3038445.29	201804.829	203320.032	462.8,0	NC	1.01233	2854359.45	2889555.49	192706.141	195082.328
314	273																						NC	1.05319	253056.35	266517.116	13497.455	14215.422	462.35,0															NC	1.01233	273784.112	277160.042	15316.747	15505.612
315	235
316	235															NC	1.03714	291946.878	302788.803	15413.633	15986.043	462.55,0
317	71
318	306															NC	1.03714	184802.37	191665.308	11161.624	11576.129	463.05,0
319	74	NC	1.09043	65236416	71135928.8	3211910.2	3502372.29	464.65,0	NC	1.03835	67518788.9	70108122.4	3278305.2	3404027.62	464.65,0	NC	1.03714	68349133.4	70887390.1	3322905.01	3446306.51	464.65,0	NC	1.05319	67342936.5	70925093.1	3302544.18	3478215.61	464.65,0	NC	1.01412	71190559	72195751.3	3485723.33	3534940.84	464.65,0	NC	1.00751	72018159	72558890.1	3466869	3492899.16	464.65,0	NC	1.01233	69999126.2	70862259.3	3394530.05	3436386.73
320	186
321	232	NC	1.09043	298208.409	325176.235	16376.534	17857.511	465.65,0	NC	1.03835	900356.049	934884.543	52290.789	54296.131	465.55,0	NC	1.03714	376778.147	390770.419	21351.91	22144.848	465.6,0								NC	1.01412	279767.776	283718.025	16948.49	17187.798	465.65,0	NC	1.00751	4345239.22	4377864.4	249328.031	251200.051	465.6,0	NC	1.01233	1148712.16	1162876.5	64223.98	65015.902
322	111	NC	1.09043	2038493.27	2222839.96	108821.25	118662.262	468.7,0	NC	1.03835	1731054.11	1797439.72	91602.586	95115.529	468.65,0	NC	1.03714	2000703.85	2075003.25	98302.563	101953.189	468.65,0	NC	1.05319	2047325.04	2156227.91	105007.531	110593.172	468.7,0	NC	1.01412	2043251.52	2072101.7	107870.578	109393.683	468.65,0	NC	1.00751	1900307.66	1914575.66	101411.141	102172.562	468.65,0	NC	1.01233	1898940.39	1922355.52	96759.719	97952.827
323	85	NC	1.09043	10141394.5	11058509.4	510838.93	557035.533	467.2,0	NC	1.03835	7763747.95	8061486.3	392920.556	407988.989	467.2,0	NC	1.03714	8744596.24	9069341.11	443796.312	460277.413	467.15,0	NC	1.05319	9325866.8	9821935.39	488631.39	514623.042	467.2,0	NC	1.01412	9756502.49	9894261.78	496660.797	503673.519	467.2,0	NC	1.00751	8431641.85	8494948.82	433442.871	436697.273	467.15,0	NC	1.01233	8340439.94	8443282.78	434849.807	440211.778
324	156	NC	1.09043	919.509	1002.662	386.186	421.11	465.45,0	NC	1.03835	6557.599	6809.081	1042.83	1082.822	465.35,0	NC	1.03714	178.021	184.633	68.82	71.376	465.35,0	NC	1.05319	0	0	0	0	465.35,0	NC	1.01412	4864.313	4932.996	612.166	620.809	465.25,0	NC	1.00751	9043.593	9111.494	1268.068	1277.589	465.35,0	NC	1.01233	3945.45	3994.1	508.664	514.936
325	113
326	113
327	174	NC	1.09043	651999.03	710961.139	30504.54	33263.151	469.75,0	NC	1.03835	971007.428	1008245.39	42562.875	44195.154	469.7,0	NC	1.03714	764926.273	793333.06	37050.559	38426.492	469.65,0	NC	1.05319	3875986.11	4082160.51	204276.97	215143.026	469.8,0	NC	1.01412	1744347.28	1768977.01	83860.734	85044.826	469.75,0	NC	1.00751	2176510.74	2192852.55	102413.684	103182.633	469.75,0	NC	1.01233	9650882.89	9769884.31	533740.517	540321.871
328	211								NC	1.03835	275456.203	286019.899	9599.532	9967.673	469.95,0	NC	1.03714	318602.249	330434.064	10955.857	11362.72	470,0
329	211
330	85	NC	1.09043	53114394.3	57917678.6	2412415.08	2630576.57	470.9,0	NC	1.03835	41314676.6	42899087.1	1866458.02	1938036.36	470.85,0	NC	1.03714	45802769.3	47503730	2117010.17	2195628.8	470.85,0	NC	1.05319	49249144.5	51868842.4	2184562.12	2300765.01	470.85,0	NC	1.01412	50840620.3	51558476.8	2292521.96	2324891.77	470.85,0	NC	1.00751	44681855.1	45017338.2	2018520.44	2033676.02	470.85,0	NC	1.01233	44751456.2	45303269.6	1996238.02	2020852.88
331	97
332	139
333	139
334	228	NC	1.09043	237309.444	258770.005	13989.331	15254.426	472.2,0	NC	1.03835	245150.882	254552.374	14301.639	14850.105	472.2,0	NC	1.03714	251307.574	260640.292	14186.635	14713.478	472.2,0	NC	1.05319	245270.48	258317.094	14473.528	15243.415	472.15,0	NC	1.01412	259673.028	263339.544	14848.03	15057.68	472.2,0	NC	1.00751	247474.227	249332.328	14845.202	14956.664	472.15,0	NC	1.01233	246975.556	250020.92	13331.291	13495.675
335	159
336	159																													NC	1.01412	209503.685	212461.823	9172.868	9302.387	472.85,0	NC	1.00751	125663.313	126606.826	6710.553	6760.938	472.85,0
337	85	NC	1.09043	10175659.1	11095872.6	376468.188	410513.266	474.4,0	NC	1.03835	8053513.32	8362364.12	292440.254	303655.285	474.35,0	NC	1.03714	9205884.43	9547759.99	338387.124	350953.683	474.35,0	NC	1.05319	9622515.08	10134363.2	363960.92	383321.006	474.35,0	NC	1.01412	10426460.1	10573679	373817.161	379095.362	474.4,0								NC	1.01233	8582695.47	8688525.48	301873.56	305595.849
338	85
339	83	NC	1.09043	4569552.94	4982790.48	191982.335	209343.838	475.35,0	NC	1.03835	3591338.32	3729065.5	151083.861	156877.9	475.3,0	NC	1.03714	4148191.11	4302240.96	175490.133	182007.246	475.3,0	NC	1.05319	4154660	4375657.84	185514.351	195382.372	475.3,0	NC	1.01412	4084384.55	4142055.01	184897.121	187507.82	475.3,0	NC	1.00751	3860782.5	3889770.26	165082.688	166322.171	475.25,0	NC	1.01233	3643340.88	3688265.56	154408.728	156312.685
340	263	NC	1.09043	4110454.36	4482174.32	231844.594	252810.953	475.65,0	NC	1.03835	3441102.32	3573067.98	193902.612	201338.743	475.6,0	NC	1.03714	3677208.31	3813767.44	206726.333	214403.453	475.65,0	NC	1.05319	4129472.65	4349130.69	224833.825	236793.357	475.6,0	NC	1.01412	4207019.94	4266421.98	240387.391	243781.598	475.65,0	NC	1.00751	3830913.65	3859677.15	215149.039	216764.435	475.6,0	NC	1.01233	3746961.35	3793163.73	205943.361	208482.772
341	85
342	292								NC	1.03835	37623.489	39066.344	2144.893	2227.149	475.9,0	NC	1.03714	63303.759	65654.647	3740.236	3879.135	475.8,0	NC	1.05319	66500.27	70037.602	3938.695	4148.205	476.2,0	NC	1.01412	127126.434	128921.426	6705.38	6800.058	475.85,0	NC	1.00751	121686.265	122599.918	6992.836	7045.34	475.8,0	NC	1.01233	212899.365	215524.547	12094.153	12243.281
343	137
344	82	NC	1.09043	3219029.32	3510135.2	176463.172	192421.233	477.85,0	NC	1.03835	1584990.69	1645774.8	83760.773	86972.984	477.8,0								NC	1.05319	2860097.67	3012234.16	146550.344	154345.761	477.8,0	NC	1.01412	3197919.57	3243073.36	172349.031	174782.555	477.8,0	NC	1.00751	55337.158	55752.644	8318.985	8381.446	474.35,0	NC	1.01233	1803659.11	1825899.36	98056.406	99265.503
345	111
346	243	NC	1.09043	287092.812	313055.423	15902.284	17340.372	479.85,0	NC	1.03835	234131.452	243110.352	13144.666	13648.762	479.9,0	NC	1.03714	172109.491	178501.058	10866.934	11270.495	479.8,0	NC	1.05319	290290.863	305732.235	16615.945	17499.793	479.8,0	NC	1.01412	289628.829	293718.313	16312.214	16542.538	479.8,0	NC	1.00751	247061.894	248916.899	15008.887	15121.578	479.85,0	NC	1.01233	270086.099	273416.429	15125.206	15311.709
347	174	NC	1.09043	353964.033	385973.998	13457.849	14674.881	480.65,0	NC	1.03835	357253.575	370954.186	14935.534	15508.31	480.5,0	NC	1.03714	369146.42	382855.275	14464.399	15001.558	480.65,0	NC	1.05319	342333.844	360543.526	14031.885	14778.279	480.3,0	NC	1.01412	337437.656	342202.188	13173.587	13359.594	480.75,0	NC	1.00751	373028.911	375829.71	12993.282	13090.839	480.45,0	NC	1.01233	326635.183	330662.799	13458.764	13624.719
348	54
349	71	NC	1.09043	4126617.55	4499799.19	239373.633	261020.864	482.4,0	NC	1.03835	3378455.44	3508018.6	188067.478	195279.832	482.35,0	NC	1.03714	3854877.97	3998035.16	209480.839	217260.252	482.35,0	NC	1.05319	3901983.22	4109540.47	218612.036	230240.614	482.35,0	NC	1.01412	3933501.46	3989041.48	227827.966	231044.838	482.4,0	NC	1.00751	3703812.43	3731621.62	202897.158	204420.563	482.35,0	NC	1.01233	3643398.06	3688323.44	197593.502	200029.953
350	247	NC	1.09043	274042.445	298824.876	15112.835	16479.531	484.5,0	NC	1.03835	109273.785	113464.415	5246	5447.183	484.45,0	NC	1.03714	180429.521	187130.067	9356.498	9703.967	484.5,0	NC	1.05319	66657.063	70202.736	3885.638	4092.326	484.5,0								NC	1.00751	174762.945	176075.11	9467.054	9538.135	484.5,0	NC	1.01233	37162.563	37620.801	2299.616	2327.972
351	313								NC	1.03835	57071.041	59259.705	2770.146	2876.38	484.9,0								NC	1.05319	175427.246	184758.705	7315.627	7704.765	484.95,0
352	313
353	92
354	73
355	73	NC	1.09043	11828854.7	12898571.4	578698.188	631031.494	485.85,0	NC	1.03835	17775706.2	18457401.4	803899.077	834728.463	485.9,0	NC	1.03714	23323641.8	24189803.3	1057664.3	1096942.39	485.95,0	NC	1.05319	8600506.8	9057991.49	264775.739	278859.891	485.85,0	NC	1.01412	22264248.4	22578613.8	1027712.35	1042223.38	485.9,0	NC	1.00751	6648252.11	6698168.92	285304.906	287447.05	485.8,0
356	114
357	71
358	71	NC	1.09043	1539414.54	1678628.13	67703.106	73825.689	488,0															NC	1.05319	1550080.47	1632533.53	66397.889	69929.776	487.9,0	NC	1.01412	1978471.35	2006406.85	81586.783	82738.768	487.9,0	NC	1.00751	1343673.78	1353762.44	59527.161	59974.106	487.95,0
359	123	NC	1.09043	331031.548	360967.663	16797.181	18316.197	487.7,0	NC	1.03835	270283.262	280648.577	14522.415	15079.347	487.6,0	NC	1.03714	356242.215	369471.852	17510.681	18160.968	487.75,0	NC	1.05319	346989.3	365446.618	17563.497	18497.748	487.7,0	NC	1.01412	446035.564	452333.471	22593.756	22912.774	487.65,0	NC	1.00751	286570.707	288722.354	15353.535	15468.813	487.55,0	NC	1.01233	286597.384	290131.309	14884.278	15067.81
360	71
361	83	NC	1.09043	560830.554	611548.04	28160.427	30707.054	488.75,0								NC	1.03714	307696.352	319123.159	21018.16	21798.704	488.9,0	NC	1.05319	303853.141	320015.928	18011.315	18969.386	488.85,0	NC	1.01412	268872.071	272668.475	19642.217	19919.56	488.7,0	NC	1.00751	408094.504	411158.584	21197.933	21357.092	488.8,0	NC	1.01233	294152.252	297779.333	19001.645	19235.947
362	186
363	97																																											NC	1.01233	413125.817	418219.917	15567.838	15759.8
364	84
365	57	NC	1.09043	15139440.1	16508542.3	825333.422	899970.648	491.15,0	NC	1.03835	10968042.3	11388664.7	596779.834	619666.234	491.1,0	NC	1.03714	7025647.65	7286556.55	367044.938	380675.751	491.15,0	NC	1.05319	13319291.6	14027781.5	704147.139	741602.668	491.15,0	NC	1.01412	24695958.2	25044658.7	1361479.83	1380703.58	491.15,0	NC	1.00751	12821257.9	12917523.2	713549.544	718907.06	491.1,0	NC	1.01233	9688664.55	9808131.85	529895.849	536429.796
366	135	NC	1.09043	386950.517	421943.542	20527.891	22384.286	491.55,0															NC	1.05319	340112.21	358203.717	17056.939	17964.245	491.45,0	NC	1.01412	418754.556	424667.262	20354.007	20641.4	491.45,0
367	250
368	373
369	71	NC	1.09043	71676997	78158949.7	3724247.25	4061041.42	494.3,0	NC	1.03835	54166130.1	56243391.5	2803215.75	2910718.57	494.25,0	NC	1.03714	121604183	126120153	6547767.36	6790929.4	494.3,0	NC	1.05319	74970326.3	78958204.8	3938194.25	4147677.67	494.3,0	NC	1.01412	102417301	103863407	5413413.49	5489849.49	494.3,0	NC	1.00751	67917366.4	68427307.7	3629330.75	3656580.71	494.25,0	NC	1.01233	75861120.9	76796536	4036442.25	4086214.11
370	103	NC	1.09043	391130.497	426501.53	19790.759	21580.493	495.35,0
371	308
372	217																						NC	1.05319	1740034.93	1832592.19	84096.102	88569.405	495.85,0															NC	1.01233	2053556.24	2078877.87	102754.141	104021.163
373	105
374	140	NC	1.09043	361936.874	394667.844	21688.897	23650.285	496.55,0	NC	1.03835	420323.241	436442.562	23080.616	23965.754	496.55,0	NC	1.03714	475841.824	493512.987	26101.129	27070.437	496.55,0	NC	1.05319	479142.463	504629.373	26638.791	28055.782	496.55,0	NC	1.01412	476855.391	483588.466	26338.58	26710.474	496.55,0	NC	1.00751	462231.619	465702.175	25640.137	25832.649	496.5,0	NC	1.01233	479546.479	485459.587	26813.844	27144.475
375	244
376	71	NC	1.09043	1076085.38	1173398.81	67469.075	73570.493	498.6,0	NC	1.03835	887623.446	921663.646	55335.533	57457.64	498.45,0	NC	1.03714	904166.808	937744.519	52801.585	54762.458	498.55,0	NC	1.05319	871428.671	917782.367	52781.486	55589.079	498.7,0	NC	1.01412	1223431.1	1240705.63	64236.824	65143.832	498.7,0	NC	1.00751	1001336.13	1008854.42	60136.867	60588.39	498.55,0	NC	1.01233	976815.59	988860.338	56460.518	57156.712
377	174	NC	1.09043	380116.896	414491.938	19328.557	21076.492	499.2,0	NC	1.03835	453712.32	471112.107	21447.775	22270.294	499.2,0	NC	1.03714	529837.114	549513.48	20969.629	21748.371	499.3,0	NC	1.05319	381823.021	402133.241	21294.885	22427.618	499.25,0	NC	1.01412	409127.291	414904.063	20834.861	21129.044	499.15,0	NC	1.00751	414870.41	417985.365	21425.658	21586.528	499.25,0	NC	1.01233	418378.139	423537.003	20417.143	20668.899
378	97								NC	1.03835	476175.536	494436.783	18139.589	18835.239	499.9,0								NC	1.05319	1170258.25	1232507.52	33086.026	34845.963	499.7,0	NC	1.01412	569026.984	577061.498	32547.832	33007.399	497.35,0
379	246	NC	1.09043	290492.723	316762.798	16002.938	17450.129	500.7,0	NC	1.03835	891823.777	926025.06	51332.146	53300.725	500.65,0	NC	1.03714	354283.667	367440.57	20662.134	21429.457	500.75,0	NC	1.05319	233185.729	245589.522	13093.254	13789.72	500.75,0	NC	1.01412	1027185.85	1041689.44	58135.892	58956.756	500.7,0	NC	1.00751	1409956.82	1420543.14	80891.142	81498.494	500.7,0	NC	1.01233	336363.254	340510.823	18403.73	18630.659
380	82
381	262																						NC	1.05319	9805.726	10327.32	648.302	682.787	502.2,0	NC	1.01412	33689.008	34164.689	1772.581	1797.61	502.25,0
382	57	NC	1.09043	33739990.8	36791193.1	1346745.09	1468535.04	504.5,0	NC	1.03835	27030510.9	28067126.1	1079289.35	1120679.9	504.4,0	NC	1.03714	27933901.8	28971272.9	1149399.28	1192084.1	504.45,0	NC	1.05319	32036052.8	33740138.8	1301158.08	1370370.27	504.5,0	NC	1.01412	32855661.8	33319575.2	1323796.19	1342487.85	504.45,0	NC	1.00751	28955633.6	29173040.1	1184783.26	1193678.92	504.45,0	NC	1.01233	29688046.7	30054118.9	1198202.9	1212977.49
383	221
384	218	NC	1.09043	589730.537	643061.53	33413.439	36435.111	506.35,0	NC	1.03835	1619543.59	1681652.79	90073.136	93527.424	506.25,0	NC	1.03714	1055416.3	1094610.91	60240.11	62477.225	506.3,0	NC	1.05319	837162.426	881693.405	45775.926	48210.873	506.35,0	NC	1.01412	2104706.7	2134424.62	121869.39	123590.154	506.35,0	NC	1.00751	2934416.65	2956449.01	165571.188	166814.339	506.3,0	NC	1.01233	2373858.24	2403129.4	136081.188	137759.154
385	116	NC	1.09043	229075.887	249791.865	11522.058	12564.03	506.55,0	NC	1.03835	153712.547	159607.396	9003.399	9348.678	506.45,0	NC	1.03714	694234.817	720016.361	39128.163	40581.252	506.55,0	NC	1.05319	243122.799	256055.172	13013.979	13706.228	506.5,0	NC	1.01412	291095.843	295206.041	15213.536	15428.347	506.8,0	NC	1.00751	200342.585	201846.809	10237.798	10314.667	506.65,0	NC	1.01233	300386.674	304090.629	10246.129	10372.47
386	98
387	98															NC	1.03714	427022.11	442880.274	18870.322	19571.103	508,0
388	246															NC	1.03714	37514.01	38907.154	2394.386	2483.305	508.45,0
389	174	NC	1.09043	243882.172	265937.123	13503.314	14724.456	508.9,0	NC	1.03835	306800.255	318565.99	15582.949	16180.552	508.8,0	NC	1.03714	313696.944	325346.592	15448.516	16022.221	508.9,0	NC	1.05319	314959.825	331713.408	16825.609	17720.61	508.9,0	NC	1.01412	294901.291	299065.221	16725.313	16961.47	508.85,0	NC	1.00751	330719.145	333202.271	16193.071	16314.653	508.8,0
390	117	NC	1.09043	759784.979	828494.474	43666.332	47615.201	509.55,0	NC	1.03835	606573.91	629835.911	35997.792	37378.301	509.5,0	NC	1.03714	791572.911	820969.265	43283.18	44890.571	509.55,0	NC	1.05319	563236.656	593196.768	33228.534	34996.052	509.3,0	NC	1.01412	735518.818	745904.153	38943.316	39493.186	509.55,0	NC	1.00751	695683.921	700907.298	35748.387	36016.795	509.55,0	NC	1.01233	610072.815	617595.394	29904.02	30272.755
391	85
392	57	NC	1.09043	7088121.5	7729120.28	308119.563	335983.682	509.75,0	NC	1.03835	11615751.2	12061213.2	387499.688	402360.231	508,0	NC	1.03714	6324296.34	6559159.42	277134.801	287426.654	509.8,0	NC	1.05319	1976116.75	2081231.85	131487.578	138481.765	509.8,0								NC	1.00751	2063424.78	2078917.51	119922.578	120822.988	509.8,0	NC	1.01233	6754587.94	6837876.23	279390.105	282835.16
393	91	NC	1.09043	463967.014	505924.857	23875.031	26034.117	510.6,0															NC	1.05319	445872.747	469589.949	22265.838	23450.22	510.75,0	NC	1.01412	590503.752	598841.512	28071.354	28467.714	510.7,0	NC	1.00751	451999.825	455393.558	21032.373	21190.29	510.55,0	NC	1.01233	415738.719	420865.038	19329.524	19567.869
394	244	NC	1.09043	965785.352	1053124.04	51066.367	55684.443	511.85,0	NC	1.03835	1044282.67	1084330.73	54737.114	56836.273	511.75,0	NC	1.03714	1051291.21	1090332.63	58951.955	61141.233	511.8,0	NC	1.05319	1017927.62	1072074	55896.738	58870.04	511.85,0	NC	1.01412	1064123	1079148.14	57143.907	57950.765	511.85,0	NC	1.00751	1119463.54	1127868.76	60405.885	60859.428	511.75,0	NC	1.01233	1062416.02	1075516.27	56915.26	57617.061
395	131	NC	1.09043	877541.101	956899.614	42085.795	45891.732	512.25,0	NC	1.03835	770381.58	799925.576	34837.81	36173.834	512.2,0	NC	1.03714	811379.497	841511.4	44202.789	45844.332	512.3,0	NC	1.05319	864286.099	910259.861	39512.363	41614.135	512.3,0	NC	1.01412	981236.393	995091.197	43254.251	43864.99	512.3,0	NC	1.00751	824965.895	831159.954	40794.238	41100.532	511.95,0	NC	1.01233	937038.037	948592.303	41162.616	41670.177
396	200
397	68	NC	1.09043	2291020.88	2498204.35	107486.592	117206.908	513.25,0								NC	1.03714	1219687.89	1264982.99	60521.531	62769.097	513.25,0	NC	1.05319	1567302.37	1650671.51	83931.648	88396.204	513.25,0	NC	1.01412	2087472.03	2116946.6	103502.617	104964.047	513.25,0	NC	1.00751	1123857.87	1132296.08	46635.566	46985.718	513.25,0	NC	1.01233	624537.541	632238.48	38060.484	38529.794
398	84	NC	1.09043	1031049.37	1124290.07	34298.551	37400.265	513.85,0	NC	1.03835	642789.883	667440.76	27827.078	28894.242	513.8,0	NC	1.03714	860112.273	892053.948	32220.274	33416.826	513.85,0								NC	1.01412	141755.16	143756.706	22924.742	23248.434	513,0	NC	1.00751	797362.246	803349.049	27976.776	28186.833	513.85,0	NC	1.01233	706832.072	715547.754	28348.658	28698.215
399	82	NC	1.09043	2337484.34	2548869.63	118285.258	128982.127	514.35,0	NC	1.03835	1671362.54	1735459	74225.523	77072.059	514.35,0	NC	1.03714	1236914.33	1282849.16	57926.883	60078.092	514.35,0	NC	1.05319	2615960.1	2755110.24	109387.157	115205.762	514.35,0	NC	1.01412	4637470.27	4702950.15	196118.547	198887.69	514.35,0	NC	1.00751	2129661.84	2145651.89	91045.352	91728.944	514.4,0	NC	1.01233	1656146.78	1676568.1	66423.57	67242.614
400	217	NC	1.09043	293779.88	320347.222	14974.099	16328.249	514.95,0	NC	1.03835	418436.771	434483.746	22687.303	23557.357	514.95,0	NC	1.03714	498707.453	517227.769	26076.717	27045.118	515,0	NC	1.05319	49794.76	52443.48	3375.302	3554.843	513.6,0	NC	1.01412	632779.996	641714.685	29531.471	29948.447	514.95,0	NC	1.00751	288823.695	290992.259	15550.429	15667.186	514.6,0	NC	1.01233	355687.343	360073.191	17714.762	17933.196
401	71
402	174
403	71
404	174
405	71
406	131	NC	1.09043	878796.605	958268.656	37745.664	41159.111	515.95,0	NC	1.03835	758098.564	787171.509	30045.163	31197.389	515.9,0	NC	1.03714	809650.812	839718.518	33887.912	35146.395	515.95,0	NC	1.05319	849460.737	894645.898	35232.058	37106.149	515.95,0															NC	1.01233	1005458.29	1017856.22	33910.491	34328.629
407	106
408	217
409	85
410	85	NC	1.09043	5580737.57	6085419.38	279541.888	304821.648	517.85,0	NC	1.03835	2997866.85	3112834.51	184374.766	191445.505	517.75,0	NC	1.03714	4695518.16	4869893.9	225973.502	234365.398	517.8,0	NC	1.05319	4559134.62	4801647.57	224929.172	236893.775	517.8,0	NC	1.01412	4792302.53	4859968.6	230795.183	234053.952	517.8,0	NC	1.00751	4822748.17	4858958.62	241102.453	242912.713	517.75,0	NC	1.01233	4722760.3	4780994.89	222828.525	225576.14
411	91
412	217
413	85
414	85	NC	1.09043	7710530.06	8407815.01	385903.059	420801.36	519.4,0	NC	1.03835	5990796.17	6220542.14	305758.699	317484.491	519.35,0	NC	1.03714	6398521.18	6636140.72	317950.773	329758.394	519.4,0	NC	1.05319	6568153.65	6917531.86	347739.219	366236.427	519.4,0	NC	1.01412	6955044.78	7053248.22	355899.959	360925.174	519.45,0	NC	1.00751	6512464.74	6561362.03	331082.978	333568.836	519.4,0	NC	1.01233	6688316.42	6770787.55	335241.945	339375.688
415	174
416	264	NC	1.09043	17612.977	19205.768	1342.724	1464.151	520.35,0								NC	1.03714	180329.277	187026.1	10591.115	10984.433	520.6,0								NC	1.01412	68258.345	69222.135	3747.782	3800.7	520.65,0								NC	1.01233	35834.891	36276.757	2543.588	2574.952
417	195															NC	1.03714	500021.48	518590.595	26377.298	27356.862	521,0	NC	1.05319	495474.029	521829.66	26473.963	27882.186	521,0
418	71
419	71	NC	1.09043	16610964.3	18113140.6	622482.718	678775.583	525.25,0	NC	1.03835	8653317.57	8985170.75	388253.405	403142.854	521.6,0	NC	1.03714	9873245	10239904.1	433533.23	449633.194	521.65,0	NC	1.05319	10608786.7	11173097.3	465709.443	490481.814	521.75,0	NC	1.01412	10923615.3	11077853.9	503104.491	510208.197	521.7,0	NC	1.00751	9508919.23	9580314.68	424089.302	427273.475	521.6,0	NC	1.01233	9104939.51	9217209.11	411353.61	416425.858
420	231															NC	1.03714	165528.81	171675.993	7864.943	8157.02	524,0	NC	1.05319	181743.554	191410.995	7603.614	8008.072	524,0
421	217																													NC	1.01412	5541933.53	5620184.2	289463.259	293550.406	524.2,0	NC	1.00751	6657303.11	6707287.87	352069.941	354713.374	524.15,0	NC	1.01233	5638197.5	5707720.01	299255.969	302945.982
422	221	NC	1.09043	276816.19	301849.458	13790.527	15037.644	524.5,0								NC	1.03714	479418.361	497222.345	25398.957	26342.188	524.45,0								NC	1.01412	470530.008	477173.77	22515.293	22833.203	524.5,0	NC	1.00751	425689.656	428885.845	20217.797	20369.597	524.45,0	NC	1.01233	414147.935	419254.638	20030.721	20277.712
423	84
424	84	NC	1.09043	2495080.18	2720717.31	121623.313	132622.052	526.75,0	NC	1.03835	1694419.81	1759400.51	86991.226	90327.324	526.8,0	NC	1.03714	1308199.01	1356781.12	78038.938	80937.041	526.7,0	NC	1.05319	1540610.89	1622560.23	86751.419	91365.966	526.75,0	NC	1.01412	3025516.05	3068235.55	128132.648	129941.848	526.8,0	NC	1.00751	2143674.21	2159769.47	104335.737	105119.117	526.7,0	NC	1.01233	1905813.59	1929313.46	94801.146	95970.104
425	195
426	155
427	228	NC	1.09043	64748.544	70603.938	3367.9	3672.468	529.8,0								NC	1.03714	72577.24	75272.515	3812.737	3954.33	529.8,0	NC	1.05319	68312.643	71946.381	3837.71	4041.848	529.8,0								NC	1.00751	77969.753	78555.17	3570.246	3597.052	529.7,0	NC	1.01233	73395.188	74300.197	4179.526	4231.062
428	71	NC	1.09043	192128381	209503091	9178167.59	10008175.1	530.15,0	NC	1.03835	147451848	153106600	7169366.32	7444310.24	530.1,0	NC	1.03714	158256916	164134045	7732245.08	8019394.64	530.15,0	NC	1.05319	178265486	187747919	8719561.37	9183378.91	530.15,0	NC	1.01412	193511602	196243936	9325585.42	9457260.28	530.2,0	NC	1.00751	162493566	163713610	7799240.1	7857798.83	530.15,0	NC	1.01233	157397956	159338771	7634087.9	7728220.98
429	105
430	218	NC	1.09043	200529.689	218664.153	9572.001	10437.624	531.5,0	NC	1.03835	202385.905	210147.368	9067.058	9414.778	531.45,0	NC	1.03714	150173.641	155750.585	7086.629	7349.803	531.45,0	NC	1.05319	238728.784	251427.427	10972.964	11556.646	531.45,0	NC	1.01412	363877.03	369014.88	16548.657	16782.32	531.5,0	NC	1.00751	214609.399	216220.742	9247.881	9317.316	531.45,0	NC	1.01233	232148.67	235011.208	9644.309	9763.23
431	171
432	73
433	84	NC	1.09043	2632743.25	2870829.64	104812.853	114291.375	532.85,0	NC	1.03835	1817651.75	1887358.38	61913.021	64287.374	532.65,0								NC	1.05319	2169030.44	2284407.16	73834.089	77761.528	532.65,0
434	84
435	86	NC	1.09043	1614751.13	1760777.62	84029.856	91628.913	534.65,0	NC	1.03835	1301526.93	1351440.26	66117.67	68653.27	534.6,0	NC	1.03714	1062397.17	1101851.02	44587.953	46243.799	532.9,0	NC	1.05319	1233166.29	1298761.81	52627.886	55427.308	532.85,0	NC	1.01412	1295039.74	1313325.37	51555.364	52283.312	532.9,0	NC	1.00751	1194237.81	1203204.46	48303.832	48666.51	532.85,0	NC	1.01233	985142.184	997289.604	42234.642	42755.421
436	91
437	91
438	74	NC	1.09043	52337005.1	57069987.9	2581990.4	2815487.06	534.4,0	NC	1.03835	55665806.7	57800580.4	2672685.31	2775182.32	534.35,0	NC	1.03714	55213258.1	57263692.6	2604933.95	2701672.43	534.45,0	NC	1.05319	55369154.6	58314392.7	2660450.3	2801966.99	534.45,0	NC	1.01412	58362196.4	59186255.5	2918331.55	2959537.64	534.45,0	NC	1.00751	58859248.3	59301178.9	2805535.58	2826600.27	534.4,0	NC	1.01233	55647986.9	56334161.4	2694066.98	2727286.52
439	86
440	263																						NC	1.05319	45075.182	47472.855	2251.437	2371.197	535.2,0
441	219
442	71	NC	1.09043	4161349.42	4537671.97	223597.109	243817.626	537.4,0	NC	1.03835	3380318.44	3509953.05	175237.922	181958.265	537.35,0	NC	1.03714	2859580.31	2965775.5	154535.359	160274.282	537.4,0	NC	1.05319	6624578.91	6976958.55	278728.979	293555.342	537.45,0	NC	1.01412	3396238.4	3444192.41	175125.406	177598.132	537.4,0	NC	1.00751	5986215.55	6031161.61	256768.45	258696.335	537.4,0	NC	1.01233	5923820.31	5996864.72	250922.062	254016.088
443	185
444	73
445	91
446	117	NC	1.09043	1376652.5	1501147.07	61571.906	67140.027	538.55,0	NC	1.03835	333848.167	346651.184	15719.904	16322.759	538.55,0	NC	1.03714	566348.723	587381.009	29722.461	30826.253	538.6,0	NC	1.05319	1894322.15	1995086.38	93267.617	98228.779	538.65,0	NC	1.01412	9131906.33	9260846.48	487830.427	494718.466	538.65,0	NC	1.00751	1133141.8	1141649.72	58544.971	58984.542	538.6,0	NC	1.01233	2930047.21	2966176.53	151221.012	153085.661
447	111	NC	1.09043	2138656.76	2332061.52	91234.434	99485.021	540.25,0	NC	1.03835	1460729.97	1516748.7	75077.045	77956.236	540.15,0	NC	1.03714	1460346.46	1514578.81	74264.675	77022.615	540.2,0	NC	1.05319	1845029.4	1943171.6	89721.966	94494.525	540.25,0	NC	1.01412	2466219.42	2501041.8	105128.956	106613.35	540.2,0	NC	1.00751	1799048.11	1812555.83	82211.619	82828.886	540.2,0	NC	1.01233	1562718.63	1581987.93	74642.441	75562.829
448	57
449	99																																											NC	1.01233	1817247.68	1839655.49	73381.773	74286.616
450	143
451	117	NC	1.09043	1811056.26	1974835.17	91964.638	100281.259	542.2,0	NC	1.03835	925583.588	961079.554	49542.228	51442.164	542.2,0	NC	1.03714	903247.527	936791.099	47903.644	49682.624	542.25,0	NC	1.05319	6140832.96	6467480.81	306510.103	322814.221	542.2,0	NC	1.01412	6201382.57	6288944.49	294587.824	298747.328	542.2,0	NC	1.00751	3330147.35	3355150.97	142925.63	143998.753	542.15,0	NC	1.01233	21237641.3	21499514.7	1109684.77	1123367.88
452	113
453	174																						NC	1.05319	3292995.02	3468158.51	172244.375	181406.529	543.35,0								NC	1.00751	25924489.2	26119137.1	1393089.63	1403549.31	543.35,0	NC	1.01233	20019788.4	20266644.9	1075278.88	1088537.74
454	111
455	85	NC	1.09043	39503842.8	43076286.6	1992262.62	2172428.54	544.25,0	NC	1.03835	30052167.1	31204662.3	1524586.77	1583054.4	544.2,0	NC	1.03714	31472801.9	32641595.9	1597877.32	1657217.1	544.25,0	NC	1.05319	36038815.1	37955819.1	1789790.53	1884994.43	544.25,0	NC	1.01412	41152571	41733634.7	1993414.91	2021561.41	544.3,0	NC	1.00751	33790472	34044179.7	1668559.9	1681087.88	544.25,0	NC	1.01233	32359881.6	32758899.2	1606287.02	1626093.54
456	140	NC	1.09043	2463716.87	2686517.73	124538.75	135801.14	545.6,0	NC	1.03835	2648622.16	2750196.34	132939.663	138037.875	545.5,0	NC	1.03714	2550062.25	2644762.98	132777.375	137708.28	545.6,0	NC	1.05319	2830810.79	2981389.43	133790.021	140906.682	545.55,0	NC	1.01412	2990304.35	3032526.67	141197.259	143190.928	545.55,0	NC	1.00751	2716214.8	2736608.85	140256.328	141309.409	545.55,0	NC	1.01233	2676649.56	2709654.32	140584.641	142318.137
457	112
458	271	NC	1.09043	146591.41	159848.085	7821.768	8529.112	546.25,0															NC	1.05319	144146.089	151813.617	7197.49	7580.345	546.3,0	NC	1.01412	155497.706	157693.293	9804.373	9942.808	546.25,0	NC	1.00751	134292.928	135301.234	7618.125	7675.324	546.2,0	NC	1.01233	133762.175	135411.547	7278.934	7368.688
459	117																						NC	1.05319	1472025.33	1550326.42	76269.352	80326.329	546.7,0															NC	1.01233	5518981.19	5587033.69	299863.706	303561.213
460	99
461	99
462	99
463	232																																				NC	1.00751	112242.198	113084.942	5939.794	5984.392	548.15,0
464	174
465	232	NC	1.09043	113822.635	124115.936	5770.775	6292.642	548.35,0	NC	1.03835	117186.831	121680.925	6028.716	6259.916	548.4,0	NC	1.03714	63302.934	65653.792	3107.708	3223.118	548.3,0	NC	1.05319	127631.645	134420.724	6989.21	7360.985	548.35,0								NC	1.00751	112242.198	113084.942	5939.794	5984.392	548.35,0	NC	1.01233	116444.965	117880.804	5718.655	5789.17
466	83	NC	1.09043	4142996.33	4517659.16	181102.076	197479.647	551.95,0	NC	1.03835	7055146.06	7325709.65	293006.41	304243.154	549,0	NC	1.03714	5922431.69	6142370.87	244995.668	254093.982	549.15,0	NC	1.05319	8343461.16	8787272.88	368593.316	388199.812	549.05,0	NC	1.01412	4467069.54	4530143.4	209902.076	212865.839	552,0	NC	1.00751	8121299.55	8182276.39	343281.081	345858.525	549.05,0	NC	1.01233	6245975.14	6322991.92	265877.296	269155.73
467	106
468	106
469	137																													NC	1.01412	461394.733	467909.507	25451.242	25810.607	551.2,0
470	69								NC	1.03835	15407225.3	15998089.7	481129.377	499580.602	549.15,0	NC	1.03714	7714569.88	8001063.04	373106.943	386962.879	551.95,0	NC	1.05319	9044747.82	9525862.92	404516.613	426033.968	551.95,0								NC	1.00751	8845811.33	8912227.98	387959.699	390872.601	551.9,0
471	83
472	111
473	235	NC	1.09043	824553.999	899120.739	44071.754	48057.287	552.45,0	NC	1.03835	780946.786	810895.956	41478.249	43068.933	552.35,0	NC	1.03714	2159534.08	2239731.9	120178.42	124641.442	552.4,0	NC	1.05319	821332.504	865021.447	43725.439	46051.316	552.4,0	NC	1.01412	1128095.87	1144024.29	59041.176	59874.822	552.4,0	NC	1.00751	823368.002	829550.064	45418.288	45759.3	552.4,0	NC	1.01233	850313.613	860798.511	46342.867	46914.304
474	156
475	104
476	104															NC	1.03714	373883.142	387767.904	12383.229	12843.101	553.45,0
477	105	NC	1.09043	476613.156	519714.626	22267.93	24281.681	553.75,0
478	292	NC	1.09043	735546.369	802063.899	36472.233	39770.519	554.3,0	NC	1.03835	241708.488	250977.965	11526.356	11968.39	554.4,0	NC	1.03714	348580.248	361525.345	15545.68	16122.994	554.4,0	NC	1.05319	399971.486	421247.073	21552.35	22698.779	554.25,0	NC	1.01412	4139959.96	4198415.12	195259.906	198016.926	554.4,0								NC	1.01233	320094.121	324041.082	14117.183	14291.256
479	83
480	83
481	83	NC	1.09043	2743810.26	2991940.75	125136.908	136453.391	556,0	NC	1.03835	2381469.37	2472798.3	109200.589	113388.412	555.95,0	NC	1.03714	2506898.83	2599996.62	112341.104	116513.074	556.05,0	NC	1.05319	2272646.92	2393535.28	115689.442	121843.282	556,0	NC	1.01412	3331371.48	3378409.59	155893.177	158094.349	556.05,0	NC	1.00751	2539799.06	2558868.54	124008.547	124939.635	556,0	NC	1.01233	2549580.85	2581018.77	116648.541	118086.89
482	174	NC	1.09043	889124.682	969530.731	47285.314	51561.458	556.6,0	NC	1.03835	1019317.62	1058408.27	47716.652	49546.577	556.5,0	NC	1.03714	985062.233	1021644.13	49297.887	51128.645	556.6,0	NC	1.05319	913557.453	962152.095	47776.769	50318.147	556.6,0	NC	1.01412	1070663.69	1085781.18	51369.74	52095.068	556.6,0	NC	1.00751	1058379.64	1066326.23	47292.972	47648.06	556.6,0	NC	1.01233	983472.906	995599.742	52713.709	53363.702
483	128								NC	1.03835	852450.574	885141.901	45996.435	47760.39	557.6,0	NC	1.03714	432384.498	448441.802	24737.003	25655.652	557.65,0															NC	1.00751	747566.989	753179.916	41939.662	42254.556	557.6,0
484	57																						NC	1.05319	5924733.28	6239886.19	275167.898	289804.838	557.95,0	NC	1.01412	31279597.5	31721257.3	1635161.09	1658249.15	557.95,0
485	292	NC	1.09043	92782.627	101173.222	5678.712	6192.254	559,0	NC	1.03835	83261.058	86454.105	4218.452	4380.229	558.95,0	NC	1.03714	135538.971	140572.432	6084.428	6310.384	559,0	NC	1.05319	218486.311	230108.201	11607.624	12225.066	559.25,0	NC	1.01412	2105367.17	2135094.41	111730.469	113308.074	559,0	NC	1.00751	109646.896	110470.154	5828.261	5872.021	559,0	NC	1.01233	387242.125	392017.063	20859.479	21116.689
486	69	NC	1.09043	7030987.3	7666819.28	315326.406	343842.261	559.8,0	NC	1.03835	6144548.45	6380190.79	250035.815	259624.644	559.7,0	NC	1.03714	5419293.22	5620547.53	261425.671	271134.141	559.75,0	NC	1.05319	5722228.12	6026609.23	289487.039	304885.653	559.7,0	NC	1.01412	8921759.97	9047732.91	403011.671	408702.092	559.85,0	NC	1.00751	10580732.8	10660175.7	290268.846	292448.261	559.8,0	NC	1.01233	5921393.75	5994408.24	272408.348	275767.313
487	69
488	171																																				NC	1.00751	7219207.83	7273411.52	404828.54	407868.099	560.55,0
489	97																													NC	1.01412	3683810.17	3735824.62	198129.874	200927.416	563.05,0
490	217	NC	1.09043	274621.087	299455.845	15041.733	16401.999	563.55,0
491	429	NC	1.09043	65292.789	71197.4	3191.156	3479.741	563.9,0	NC	1.03835	86095.883	89397.645	4451.595	4622.313	563.8,0	NC	1.03714	53187.443	55162.646	2641.707	2739.811	563.85,0	NC	1.05319	81558.616	85896.944	4260.756	4487.397	563.85,0	NC	1.01412	104514.262	105989.976	5222.047	5295.781	563.9,0	NC	1.00751	64401.626	64885.17	3796.136	3824.638	563.95,0	NC	1.01233	91655.302	92785.469	4465.467	4520.529
492	105	NC	1.09043	498721.38	543822.159	22954.166	25029.976	564.4,0																						NC	1.01412	408656.495	414426.619	26556.875	26931.851	564.4,0	NC	1.00751	348981.992	351602.24	20726.299	20881.917	564.35,0	NC	1.01233	208197.471	210764.676	12325.855	12477.841
493	82																						NC	1.05319	138574.153	145945.295	8695.766	9158.318	565.3,0
494	82	NC	1.09043	72574.221	79137.313	8481.083	9248.051	565.25,0	NC	1.03835	130666.727	135677.773	8040.784	8349.147	564.85,0															NC	1.01412	0	0	0	0	569.05,0
495	249																																											NC	1.01233	66011.432	66825.394	3071.145	3109.014
496	265								NC	1.03835	355674.712	369314.774	18714.732	19432.439	566.1,0	NC	1.03714	250228.721	259521.374	12541.332	13007.075	566.2,0								NC	1.01412	540944.492	548582.488	28221.685	28620.167	566.2,0	NC	1.00751	1296957.79	1306695.69	69598.638	70121.203	566.15,0	NC	1.01233	457211.558	462849.262	24779.444	25084.99
497	86	NC	1.09043	333759.65	363942.476	17512.988	19096.737	566.95,0								NC	1.03714	295358.201	306326.811	15045.585	15604.327	566.95,0	NC	1.05319	361234.327	380449.378	17348.146	18270.942	567,0	NC	1.01412	310285.416	314666.566	16468.415	16700.945	570.9,0								NC	1.01233	252350.535	255462.175	13967.479	14139.706
498	174								NC	1.03835	409264.891	424960.126	22418.322	23278.06	566.95,0
499	144
500	97	NC	1.09043	1354309.78	1476783.83	70942.254	77357.762	568.35,0																						NC	1.01412	3502729.14	3552186.77	168724.554	171106.901	568.3,0
501	142	NC	1.09043	1804607.31	1967803.04	94926.292	103510.744	568.45,0	NC	1.03835	3835316.79	3982400.5	197768.686	205353.08	568.4,0	NC	1.03714	2661387.15	2760222.11	139232.426	144403.05	568.45,0	NC	1.05319	1505849.82	1585950.13	81402.428	85732.447	568.4,0	NC	1.01412	3921636.11	3977008.6	214178.892	217203.042	568.45,0	NC	1.00751	2184589.34	2200991.81	114537.463	115397.44	568.4,0
502	273								NC	1.03835	37040.723	38461.229	1927.914	2001.849	569.2,0	NC	1.03714	81807.854	84845.923	4653.734	4826.558	569.25,0								NC	1.01412	71172.368	72177.304	3426.535	3474.916	569.5,0	NC	1.00751	281583.412	283697.613	15460.502	15576.584	569.35,0	NC	1.01233	73735.174	74644.375	3761.338	3807.717
503	91	NC	1.09043	532895.352	581086.579	22337.526	24357.571	570.1,0
504	119
505	198															NC	1.03714	106711.177	110674.071	6101.86	6328.462	571.45,0	NC	1.05319	93494.735	98467.978	5238.504	5517.155	571.55,0	NC	1.01412	114061.528	115672.048	6263.046	6351.479	571.8,0	NC	1.00751	118463.523	119352.978	5483.714	5524.887	571.45,0	NC	1.01233	105421.675	106721.59	5411.681	5478.41
506	174	NC	1.09043	314595.164	343044.891	16725.275	18237.789	572.25,0	NC	1.03835	332076.602	344811.68	18754.514	19473.746	572.15,0	NC	1.03714	333885.501	346284.884	17678.115	18334.621	572.25,0	NC	1.05319	339539.699	357600.753	18637.824	19629.222	572.25,0	NC	1.01412	391299.09	396824.132	19381.363	19655.023	572.15,0								NC	1.01233	343678.668	347916.441	17672.889	17890.807
507	117	NC	1.09043	2324245.11	2534433.14	126841.75	138312.407	573.45,0	NC	1.03835	1684098.44	1748683.31	85969.268	89266.174	573.35,0	NC	1.03714	1849234.69	1917909.05	97353.055	100968.419	573.45,0	NC	1.05319	1600351.5	1685478.61	85067.313	89592.278	573.5,0	NC	1.01412	1911170.29	1938155.52	97400.141	98775.405	573.5,0	NC	1.00751	2130996.1	2146996.18	94577.281	95287.392	573.45,0	NC	1.01233	1814887.21	1837265.91	75407.711	76337.535
508	71	NC	1.09043	16125144.9	17583387.2	649396.696	708123.468	574.3,0	NC	1.03835	12096685	12560590.7	500701.563	519903.378	574.5,0	NC	1.03714	14340257.8	14872806.7	530957.438	550675.409	574.35,0	NC	1.05319	14736675.8	15520560.3	597442.704	629222.33	574.35,0	NC	1.01412	22522616.6	22840630.1	897158.108	909825.748	574.3,0	NC	1.00751	13236991.3	13336378.1	557674.813	561861.98	574.3,0	NC	1.01233	13192166.9	13354834.6	540158.063	546818.549
509	174															NC	1.03714	5168708.34	5360656.77	258891.25	268505.6	574.6,0	NC	1.05319	4692772.69	4942394.22	231235.672	243535.735	574.6,0	NC	1.01412	7593812.3	7701034.96	388338.644	393821.885	574.6,0	NC	1.00751	16420340	16543628.2	865451.23	871949.263	574.55,0	NC	1.01233	19038404.3	19273159.7	985204.25	997352.435
510	131	NC	1.09043	2295942.98	2503571.57	132669.376	144667.041	575.75,0	NC	1.03835	2171472.58	2254748.16	120418.078	125036.09	575.7,0	NC	1.03714	2533529.56	2627616.32	131981.766	136883.124	575.75,0	NC	1.05319	2367915.51	2493871.47	124497.594	131119.964	575.85,0	NC	1.01412	2978908.31	3020969.72	148326.859	150421.196	575.8,0	NC	1.00751	2557369.49	2576570.89	134488.797	135498.574	575.75,0	NC	1.01233	2563655.07	2595266.55	130990.75	132605.948
511	131
512	196																													NC	1.01412	222581.724	225724.52	10520.772	10669.322	576.6,0
513	260																						NC	1.05319	147054.364	154876.591	8176.188	8611.103	576.8,0															NC	1.01233	241058.897	244031.304	12451.297	12604.829
514	285	NC	1.09043	88080.808	96046.203	5283.15	5760.92	577.15,0	NC	1.03835	82734.298	85907.143	4383.256	4551.354	577.1,0	NC	1.03714	63029.032	65369.718	3774.128	3914.286	577.05,0	NC	1.05319	93093.834	98045.752	5696.103	5999.094	577,0	NC	1.01412	96638.653	98003.166	5341.467	5416.887	577.1,0								NC	1.01233	88364.213	89453.799	4482.042	4537.308
515	57	NC	1.09043	6847632.63	7466883.34	246633.669	268937.446	578.25,0	NC	1.03835	4671389.8	4850536.76	191537.23	198882.649	578.35,0	NC	1.03714	5248399.29	5443307.17	220653.094	228847.407	578.35,0	NC	1.05319	5825107.06	6134960.58	234239.766	246699.625	578.35,0	NC	1.01412	8273545.97	8390366.3	397956.385	403575.426	576.1,0	NC	1.00751	5576439.39	5618308.75	202799.332	204322.002	578.3,0	NC	1.01233	4779938.49	4838878.13	209719.512	212305.484
516	57
517	131	NC	1.09043	2021834.32	2204674.5	112648.829	122835.98	578.8,0	NC	1.03835	1740368.11	1807110.92	91981.066	95508.523	578.75,0	NC	1.03714	1905282.9	1976038.7	108720.524	112758.038	578.8,0								NC	1.01412	2174913.67	2205622.89	118169.532	119838.055	578.8,0	NC	1.00751	1926034.62	1940495.79	109855.719	110680.544	578.8,0	NC	1.01233	1783511.94	1805503.76	103614.611	104892.244
518	174															NC	1.03714	400811.932	415696.738	21802.209	22611.87	578.9,0	NC	1.05319	1076098.86	1133339.53	57429.283	60484.106	579,0								NC	1.00751	536313.867	540340.652	29102.991	29321.504	578.95,0
519	68																													NC	1.01412	1669169.18	1692737.41	97250.188	98623.335	580.2,0
520	133
521	221
522	174
523	71
524	57
525	216
526	128	NC	1.09043	477958.628	521181.773	28668.415	31260.981	581.8,0	NC	1.03835	1636377.37	1699132.15	88025.093	91400.84	581.9,0	NC	1.03714	812606.277	842783.739	46684.847	48418.565	582,0	NC	1.05319	323802.247	341026.182	19386.345	20417.558	581.85,0	NC	1.01412	1542981.67	1564768.17	87302.209	88534.893	581.85,0	NC	1.00751	1383409.44	1393796.44	75586.867	76154.393	581.95,0	NC	1.01233	564941.439	571907.521	30811.762	31191.691
527	245	NC	1.09043	157926.307	172208.028	8314.72	9066.643	582.85,0	NC	1.03835	60557.315	62879.677	3347.142	3475.504	582.8,0								NC	1.05319	158674.457	167114.789	8359.365	8804.023	582.85,0															NC	1.01233	484958.623	490938.466	23928.945	24224.004
528	356																																				NC	1.00751	4101432.98	4132227.61	224732.487	226419.837	583.6,0
529	174	NC	1.09043	608019.953	663004.91	30685.998	33461.019	584.25,0	NC	1.03835	865006.731	898179.584	41904.32	43511.344	584.25,0	NC	1.03714	677614.637	702778.964	35075.048	36377.617	584.15,0	NC	1.05319	618405.04	651299.711	31021.619	32671.745	584.2,0	NC	1.01412	705612.187	715575.249	34872.684	35365.077	584.2,0	NC	1.00751	744762.924	750354.799	35117.189	35380.858	584.2,0	NC	1.01233	663594.969	671777.511	33913.027	34331.196
530	149	NC	1.09043	1291834.67	1408658.92	68217.974	74387.117	584.55,0	NC	1.03835	1144217.52	1188098.06	61023.651	63363.897	584.45,0	NC	1.03714	950838.44	986149.379	51162.194	53062.185	584.5,0	NC	1.05319	1180404.65	1243193.64	65964.284	69473.107	584.55,0	NC	1.01412	1211649.83	1228758.02	61977.566	62852.673	584.5,0	NC	1.00751	1284727.56	1294373.63	67945.015	68455.164	584.45,0	NC	1.01233	895046.501	906082.985	48412.374	49009.329
531	137																													NC	1.01412	332904.699	337605.227	16349.086	16579.931	585.35,0	NC	1.00751	135534.528	136552.156	5425.908	5466.647	585.1,0
532	264
533	260
534	174
535	70
536	243
537	217	NC	1.09043	190048.551	207235.177	8505.39	9274.556	588.45,0	NC	1.03835	59049.214	61313.74	3131.4	3251.489	588.45,0								NC	1.05319	94609.71	99642.262	4418.686	4653.728	588.4,0	NC	1.01412	604096.42	612626.105	22504.294	22822.049	589.35,0	NC	1.00751	580608.714	584968.075	24677.91	24863.198	588.45,0	NC	1.01233	810125.468	820114.822	40047.974	40541.791
538	71	NC	1.09043	13380359.7	14590383.3	451915.263	492783.233	589.1,0	NC	1.03835	9140028.66	9490547.12	328573.615	341174.355	589.2,0	NC	1.03714	9331420.86	9677958.42	342807.441	355538.156	589.25,0	NC	1.05319	11072211.2	11661172.6	402953.233	424387.428	589.25,0	NC	1.01412	16911617.2	17150404.9	618035.594	626762.097	589,0	NC	1.00751	10883306.4	10965021.1	385486.496	388380.829	589.15,0	NC	1.01233	9527765.23	9645248.54	349174.577	353480.118
539	179																						NC	1.05319	369154.5	388790.846	20234.442	21310.768	590.35,0	NC	1.01412	254488.725	258082.04	14133.328	14332.887	590.3,0	NC	1.00751	441904.113	445222.044	23126.51	23300.15	590.25,0	NC	1.01233	287642.38	291189.191	15898.864	16094.907
540	217																													NC	1.01412	867835.258	880088.868	41410.548	41995.254	594.55,0	NC	1.00751	391029.034	393964.982	19893.234	20042.598	591.55,0	NC	1.01233	544229.766	550940.459	27902.714	28246.772
541	87	NC	1.09043	2976854.19	3246059.5	151794.178	165521.353	592.2,0	NC	1.03835	3034580.82	3150956.45	156209.371	162199.973	592.1,0	NC	1.03714	3024898.81	3137233.37	158130.023	164002.44	592.2,0	NC	1.05319	2960451.26	3117925.83	148981.994	156906.757	592.25,0	NC	1.01412	3278988.05	3325286.52	165259.292	167592.711	592.15,0	NC	1.00751	3253977.04	3278408.75	170663.213	171944.596	592.2,0	NC	1.01233	3123990.01	3162510.76	165543.343	167584.596
542	319																																											NC	1.01233	201152.123	203632.455	10517.97	10647.663
543	84
544	204
545	319
546	86	NC	1.09043	5242520.11	5716615.97	267266.617	291436.29	595.45,0	NC	1.03835	3137677.27	3258006.63	172849.644	179478.397	595.35,0	NC	1.03714	3230379.85	3350345.28	190490.805	197564.992	595.4,0	NC	1.05319	4924580.89	5186532.94	258373.104	272116.682	595.45,0	NC	1.01412	4009178.83	4065787.39	216852.808	219914.713	595.4,0	NC	1.00751	4219653.16	4251335.42	211969.208	213560.728	595.35,0	NC	1.01233	4221840.15	4273898.08	205250.881	207781.753
547	105
548	71	NC	1.09043	9189222.71	10020230	535898.688	584361.515	593.9,0	NC	1.03835	6799276.86	7060027.91	414841.668	430750.772	593.8,0	NC	1.03714	3934106.96	4080206.45	284989.625	295573.18	593.95,0	NC	1.05319	8407208.53	8854411.15	496041.602	522427.424	593.85,0	NC	1.01412	9245712.47	9376259.54	554699.626	562531.841	593.9,0	NC	1.00751	7807650.39	7866272.27	458333.687	461774.975	593.85,0	NC	1.01233	7573610.09	7666997.44	458647.891	464303.307
549	319								NC	1.03835	103180.693	107137.654	5682.4	5900.319	596.8,0	NC	1.03714	85113.078	88273.891	4729.092	4904.714	596.9,0	NC	1.05319	84699.285	89204.673	4506.784	4746.512	597,0	NC	1.01412	151843.978	153987.976	8231.104	8347.326	596.9,0	NC	1.00751	2348228.2	2365859.31	121189.061	122098.98	596.85,0	NC	1.01233	8399243.82	8502811.75	440514.906	445946.731
550	87	NC	1.09043	38403792.1	41876755.2	1907612.13	2080122.86	597.5,0	NC	1.03835	39043677.9	40540996	1846344.5	1917151.48	597.4,0	NC	1.03714	38087222.2	39501653.4	1823186.32	1890893.32	597.5,0	NC	1.05319	38781988.8	40844909.8	1880156.55	1980167.26	597.5,0	NC	1.01412	49065706	49758501.1	2454174.61	2488826.92	597.5,0	NC	1.00751	42215261.6	42532224.8	2054319.99	2069744.36	597.5,0	NC	1.01233	40273135.2	40769728.1	1922028.75	1945728.57
551	71	NC	1.09043	168223466	183436387	7194909.3	7845565.22	597.8,0	NC	1.03835	131441482	136482240	5552517.39	5765455.44	597.75,0	NC	1.03714	143399136	148724497	6048713.03	6273341.87	597.8,0	NC	1.05319	156758829	165097263	6624826.1	6977218.88	597.8,0	NC	1.01412	173315115	175762280	7454418.33	7559672.79	597.8,0	NC	1.00751	145761405	146855820	6054083.26	6099538.9	597.8,0	NC	1.01233	141632714	143379134	5860834.19	5933101.95
552	174	NC	1.09043	1944416.75	2120255.84	100796.25	109911.539	599.65,0	NC	1.03835	6876471.17	7140182.61	363025.094	376947.041	599.6,0	NC	1.03714	1686742.61	1749382.55	156949.031	162777.59	599.6,0	NC	1.05319	871974.789	918357.535	90664.852	95487.565	599.65,0	NC	1.01412	5867216.69	5950060.27	310284.852	314665.994	599.65,0	NC	1.00751	5078106.55	5116234.29	270586.265	272617.897	599.65,0	NC	1.01233	8157545.92	8258133.56	392543.406	397383.712
553	84								NC	1.03835	2241651.63	2327618.57	88299.938	91686.224	599.75,0
554	117	NC	1.09043	3082277.65	3361016.7	155146.344	169176.665	603.2,0	NC	1.03835	2223703.22	2308981.84	119349.794	123926.837	603.2,0	NC	1.03714	2417290.7	2507060.74	130537.496	135385.22	603.25,0	NC	1.05319	2514170.82	2647906.51	137018.399	144306.785	603.3,0	NC	1.01412	2590347.94	2626922.98	147258.547	149337.799	603.25,0	NC	1.00751	3352208.3	3377377.56	169017.377	170286.403	603.2,0	NC	1.01233	4793948.27	4853060.66	222970.727	225720.095
555	174															NC	1.03714	611507.249	634216.569	32174.818	33369.683	603.85,0															NC	1.00751	380178.475	383032.954	19947.872	20097.646	603.9,0
556	190	NC	1.09043	783124.294	853944.429	40876.699	44573.294	604.4,0
557	131								NC	1.03835	453959.142	471368.394	21650.203	22480.485	605.3,0	NC	1.03714	452255.602	469050.853	22327.705	23156.881	605.4,0	NC	1.05319	427562.266	450305.483	21069.248	22189.979	605.45,0								NC	1.00751	645656.919	650504.679	27413.168	27618.993	605.5,0	NC	1.01233	462047.656	467744.993	23694.229	23986.393
558	218	NC	1.09043	643089.261	701245.634	35051.747	38221.576	606.05,0	NC	1.03835	923269.074	958676.278	49031.375	50911.719	605.95,0	NC	1.03714	844352.889	875709.313	46453.081	48178.192	606.05,0	NC	1.05319	648318.078	682803.905	33602.671	35390.089	606.05,0	NC	1.01412	4573139.62	4637711.17	245398.156	248863.115	606.05,0	NC	1.00751	4952324.6	4989507.94	269296.118	271318.063	606,0	NC	1.01233	1513135.85	1531793.76	81825.102	82834.056
559	299
560	83	NC	1.09043	2673482.82	2915253.4	89526.383	97622.506	607.05,0	NC	1.03835	2128542.4	2210171.62	66976.469	69545.004	606.9,0	NC	1.03714	2684325.76	2784012.58	84745.926	87893.105	607.05,0	NC	1.05319	2578015.68	2715147.45	77512.563	81635.67	607.15,0								NC	1.00751	2560421.87	2579646.18	79196.938	79791.569	606.95,0	NC	1.01233	2457238.69	2487537.98	77678.945	78636.775
561	195
562	195	NC	1.09043	339300.981	369984.924	18691.327	20381.636	607.6,0																													NC	1.00751	307969.295	310281.609	16777.434	16903.403	607.6,0
563	99	NC	1.09043	1243108.99	1355526.84	59310.555	64674.175	606.65,0	NC	1.03835	1442778.39	1498108.68	61476.258	63833.861	607.85,0	NC	1.03714	855619.635	887394.468	46732.631	48468.123	606.6,0	NC	1.05319	992306.265	1045089.77	55717.644	58681.419	606.5,0	NC	1.01412	1873541.42	1899995.34	94111.392	95440.22	607.9,0	NC	1.00751	1749386.33	1762521.18	77294.185	77874.53	607.85,0	NC	1.01233	1631334.05	1651449.42	74533.973	75453.024
564	131
565	319	NC	1.09043	71373.91	77828.454	3491.811	3807.585	609.1,0	NC	1.03835	73275.045	76085.13	3317.351	3444.571	609.05,0	NC	1.03714	443852.462	460335.648	21666.863	22471.497	609.1,0	NC	1.05319	109384.532	115202.997	5484.959	5776.719	609.3,0	NC	1.01412	287855.477	291919.922	14372.46	14575.395	609.25,0	NC	1.00751	45212.878	45552.348	2237.938	2254.741	609.25,0	NC	1.01233	126695.537	128257.772	6281.473	6358.927
566	99	NC	1.09043	13166362.7	14357033.9	572489.313	624261.133	610.2,0	NC	1.03835	10100957.3	10488327.2	421394.031	437554.417	610.1,0	NC	1.03714	11571209.5	12000925.2	474126.356	491733.813	610.15,0	NC	1.05319	11924298.4	12558584.7	518038.625	545594.529	610.15,0	NC	1.01412	13613663.3	13805884.7	579265.991	587445.077	610.2,0	NC	1.00751	11636563.5	11723933.8	489167.027	492839.82	610.1,0	NC	1.01233	10975162.4	11110493.1	454689.596	460296.203
567	333	NC	1.09043	1050338.98	1145324.09	53953.686	58832.869	611.75,0	NC	1.03835	49791.223	51700.708	2553.803	2651.741	611.75,0								NC	1.05319	2167296.22	2282580.69	113802.805	119856.29	611.85,0	NC	1.01412	5388488.59	5464572.66	280319.384	284277.421	611.8,0	NC	1.00751	1076318.05	1084399.32	56469.741	56893.731	611.7,0	NC	1.01233	2096544.02	2122395.72	110733.875	112099.293
568	174
569	149	NC	1.09043	2232775.22	2434691.37	98077.744	106947.191	613.1,0	NC	1.03835	1694923.58	1759923.6	80966.898	84071.965	613,0	NC	1.03714	1480080.45	1535045.65	73838.532	76580.647	613.1,0	NC	1.05319	1869780.36	1969239.13	89932.492	94716.25	613,0	NC	1.01412	1982361.18	2010351.61	95865.477	97219.072	613,0	NC	1.00751	2107431.69	2123254.84	91803.29	92492.573	613.05,0	NC	1.01233	1686640.74	1707438.07	79932.211	80917.825
570	69	NC	1.09043	3680083.38	4012883.68	155941.198	170043.4	614.65,0	NC	1.03835	3066046.37	3183628.7	135395.953	140588.364	614.55,0	NC	1.03714	4560581.72	4729946.37	172760.108	179175.837	614.55,0								NC	1.01412	3184284.54	3229245.82	158254.803	160489.32	614.45,0	NC	1.00751	3074451.74	3097535.52	154313.499	155472.125	614.55,0	NC	1.01233	2647978.05	2680629.28	123501.365	125024.215
571	71	NC	1.09043	4667259.31	5089332.72	226848.738	247363.308	614.85,0	NC	1.03835	3784473.09	3929606.96	188265.172	195485.107	614.8,0	NC	1.03714	3882947.7	4027147.3	183257.076	190062.627	614.9,0	NC	1.05319	4517855.2	4758172.39	211221.012	222456.44	614.95,0	NC	1.01412	4341098.97	4402394.16	210607.099	213580.817	614.9,0	NC	1.00751	4187868.86	4219312.47	199105.529	200600.465	614.75,0	NC	1.01233	3972487.63	4021470.89	191895.297	194261.486
572	69
573	249															NC	1.03714	126134.817	130819.039	7069.114	7331.638	615.4,0								NC	1.01412	294907.889	299071.912	15001.955	15213.779	615.35,0								NC	1.01233	157999.178	159947.407	9303.368	9418.084
574	111
575	174								NC	1.03835	136609.869	141848.833	9353.321	9712.019	616.55,0	NC	1.03714	246074.074	255212.437	8263.43	8570.306	616.45,0
576	69
577	333	NC	1.09043	312618.781	340889.777	15366.063	16755.66	617.75,0															NC	1.05319	637452.376	671360.227	32165.756	33876.741	617.8,0	NC	1.01412	1604340	1626992.86	83285.78	84461.754	617.75,0	NC	1.00751	317406.381	319789.551	15874.594	15993.784	617.75,0	NC	1.01233	650929.494	658955.862	32963.363	33369.822
578	86
579	243	NC	1.09043	5159262.99	5625829.67	278916.561	304139.771	620.3,0															NC	1.05319	74269.11	78219.689	3851.978	4056.875	620.35,0								NC	1.00751	176179.501	177502.303	8541.334	8605.464	620.3,0
580	71
581	69
582	174
583	291	NC	1.09043	42972.431	46858.549	2265.678	2470.57	622.25,0	NC	1.03835	25368.94	26341.835	1407.79	1461.779	622.05,0	NC	1.03714	39558.719	41027.797	2027.892	2103.201	622.35,0								NC	1.01412	34183.33	34665.989	2328.736	2361.618	622.25,0								NC	1.01233	17583.043	17799.853	832.426	842.69
584	227	NC	1.09043	113289.195	123534.256	4104.964	4476.187	622.8,0
585	187
586	71	NC	1.09043	5927414.12	6463446.87	260921.195	284517.034	623.7,0	NC	1.03835	3805301	3951233.62	189164.627	196419.057	623.65,0	NC	1.03714	5436126.36	5638005.79	233644.784	242321.564	623.65,0	NC	1.05319	5549522.55	5844716.96	242702.477	255612.491	623.7,0	NC	1.01412	6677333.36	6771615.58	274475.058	278350.575	623.75,0	NC	1.00751	4398831.41	4431858.98	210881.753	212465.109	623.65,0	NC	1.01233	5282334.94	5347469.43	225371.055	228150.021
587	293	NC	1.09043	172160.235	187729.17	8873.866	9676.354	624.25,0
588	73	NC	1.09043	5636869.13	6146627.08	234517.859	255725.97	624.65,0	NC	1.03835	4500931.21	4673541.12	173443.313	180094.833	624.55,0	NC	1.03714	3798633.74	3939702.22	154721.047	160466.866	624.7,0	NC	1.05319	5303174.14	5585264.61	243726.609	256691.1	624.7,0	NC	1.01412	6033569.97	6118762.42	246046.623	249520.737	624.6,0	NC	1.00751	4639953.44	4674791.42	213196.938	214797.676	624.65,0	NC	1.01233	864649.875	875311.549	45563.499	46125.325
589	221
590	117	NC	1.09043	980321.872	1068975.14	40697.284	44377.654	625.5,0	NC	1.03835	440121.416	456999.993	21355.686	22174.672	625.2,0	NC	1.03714	616908.036	639817.924	27214.412	28225.064	625.45,0															NC	1.00751	885286.881	891933.846	37073.734	37352.094	625.35,0
591	159	NC	1.09043	718083.363	783021.663	33374.806	36392.983	625.95,0
592	82	NC	1.09043	1093040.44	1191887.17	55701.272	60738.494	626.5,0	NC	1.03835	1100745.62	1142959.02	45118.878	46849.179	626.4,0	NC	1.03714	799308.698	828992.332	43427.721	45040.48	626.45,0	NC	1.05319	844206.43	889112.1	46899.169	49393.865	626.45,0	NC	1.01412	1287315.5	1305492.07	62287.233	63166.713	626.45,0	NC	1.00751	773085.382	778889.908	46641.622	46991.82	626.45,0	NC	1.01233	1037966.39	1050765.17	50085.56	50703.146
593	86	NC	1.09043	755210.569	823506.388	40501.429	44164.087	626.8,0	NC	1.03835	488013.169	506728.387	28807.729	29912.5	626.7,0	NC	1.03714	609506.469	632141.487	31091.705	32246.346	626.85,0	NC	1.05319	676020.949	711980.368	37983.759	40004.22	626.8,0	NC	1.01412	624193.587	633007.039	37408.015	37936.207	626.8,0	NC	1.00751	602605.008	607129.523	32233.952	32475.973	626.8,0
594	239	NC	1.09043	226731.774	247235.767	11902.053	12978.389	627.15,0
595	111	NC	1.09043	166.824	181.911	166.824	181.911	627.8,0	NC	1.03835	496818.899	515871.815	15039.19	15615.94	627.8,0	NC	1.03714	553743.885	574308.068	18107.273	18779.716	628,0	NC	1.05319	405094.31	426642.395	17245.17	18162.488	627.85,0	NC	1.01412	773001.501	783916.082	20181.428	20466.384	627.85,0	NC	1.00751	552510.573	556658.966	19126.623	19270.231	627.6,0	NC	1.01233	555938.768	562793.841	17992.162	18214.017
596	174								NC	1.03835	423694.22	439942.818	21689.711	22521.507	628.95,0															NC	1.01412	732238.312	742577.327	38395.025	38937.153	628.85,0	NC	1.00751	154388.94	155548.132	7193.441	7247.451	628.9,0	NC	1.01233	2048764.18	2074026.72	109768.34	111121.852
597	243	NC	1.09043	222142.097	242231.032	10152.658	11070.791	629.1,0
598	353								NC	1.03835	103160.984	107117.189	5201.827	5401.316	631.1,0																						NC	1.00751	118027.433	118913.614	6234.029	6280.836	630.95,0	NC	1.01233	133436.63	135081.987	7004.726	7091.099
599	280															NC	1.03714	44624.565	46281.771	2219.36	2301.78	631.6,0
600	117	NC	1.09043	604831009	659527580	31238780.6	34063791.5	631.85,0	NC	1.03835	434892769	451570829	22905885.6	23784322.2	631.75,0	NC	1.03714	481902060	499798280	25788355.2	26746048	631.8,0	NC	1.05319	523610697	551462995	27559729.7	29025707.7	631.85,0	NC	1.01412	553178253	560988987	29018873.3	29428612.3	631.85,0	NC	1.00751	475073336	478640310	24931008.6	25118197.1	631.75,0	NC	1.01233	457401490	463041537	24239218	24538102.7
601	50	NC	1.09043	2667390.54	2908610.18	101412.258	110583.254	632,0															NC	1.05319	2560452.06	2696649.57	91641.713	96516.389	632.15,0															NC	1.01233	2118713.14	2144838.2	76947.423	77896.232
602	144	NC	1.09043	2147022.3	2341183.57	118754.172	129493.446	633.7,0	NC	1.03835	1841282.35	1911895.2	100528.703	104383.961	633.6,0	NC	1.03714	2255472.07	2339232.72	119323.563	123754.838	633.7,0	NC	1.05319	1945697.36	2049194.37	110171.641	116031.974	633.75,0	NC	1.01412	2368306.65	2401746.52	129132.305	130955.619	633.7,0	NC	1.00751	2129639.91	2145629.8	113630.164	114483.329	633.65,0	NC	1.01233	2107856.66	2133847.86	109479.367	110829.316
603	204																																				NC	1.00751	207884.154	209445.002	10791.678	10872.704	633.9,0	NC	1.01233	640583.924	648482.725	33802.784	34219.593
604	223																													NC	1.01412	1390369.82	1410001.48	64057.211	64961.682	635.05,0								NC	1.01233	254513.436	257651.745	11343.409	11483.28
605	131	NC	1.09043	12052346.4	13142274	668628.729	729094.708	636.25,0	NC	1.03835	9228533.04	9582445.63	518391.49	538271.711	636.2,0	NC	1.03714	10604058.1	10997857.1	586568.128	608351.294	636.25,0	NC	1.05319	11159004.1	11752582.3	608864.279	641251.45	636.25,0	NC	1.01412	11291815.3	11451252.8	633606.515	642552.876	636.25,0	NC	1.00751	10147611.7	10223802.7	562029.786	566249.652	636.2,0	NC	1.01233	9786726.11	9907402.57	552064.462	558871.763
606	85	NC	1.09043	8008012.73	8732199.87	336174.076	366575.244	637.2,0	NC	1.03835	6164088	6400479.67	258449.594	268361.09	637.15,0	NC	1.03714	6672699.06	6920500.64	291046.438	301854.922	637.2,0	NC	1.05319	7313889.91	7702935.9	321045.156	338122.434	637.25,0	NC	1.01412	7777838.86	7887659.93	322116.667	326664.871	637.25,0	NC	1.00751	7025411.08	7078159.7	296058.636	298281.522	637.2,0	NC	1.01233	6625070.67	6706761.93	288482.77	292039.943
607	249	NC	1.09043	259887.371	283389.718	13272.25	14472.497	638.45,0	NC	1.03835	319555.588	331810.488	16737.397	17379.273	638.2,0	NC	1.03714	262986.308	272752.735	14073.804	14596.458	638.3,0	NC	1.05319	309734.501	326210.134	15390.343	16208.998	638.35,0	NC	1.01412	526372.754	533805.001	27363.509	27749.875	638.35,0	NC	1.00751	430200.551	433430.609	21661.849	21824.492	638.25,0	NC	1.01233	386926.539	391697.586	20053.799	20301.075
608	71	NC	1.09043	1334390.35	1455063.03	62143.715	67763.546	640.55,0								NC	1.03714	1607448.32	1667143.54	60896.861	63158.366	640.5,0								NC	1.01412	1364362.46	1383626.9	62175.297	63053.196	640.5,0	NC	1.00751	267265.07	269271.765	22836.886	23008.352	643.4,0	NC	1.01233	1152680.8	1166894.08	51639.046	52275.788
609	156
610	333
611	174	NC	1.09043	473418.256	516230.802	24691.814	26924.764	642.6,0	NC	1.03835	372126.276	386397.252	18587.779	19300.617	642.5,0	NC	1.03714	409793.968	425012.337	20787.488	21559.465	642.6,0	NC	1.05319	468006.352	492900.901	23325.512	24566.26	642.65,0	NC	1.01412	651689.844	660891.537	24713.351	25062.297	642.65,0	NC	1.00751	457492.031	460927.001	23757.273	23935.649	642.55,0	NC	1.01233	531263.218	537814.026	21120.011	21380.434
612	227	NC	1.09043	1393350.14	1519354.71	57772.848	62997.409	643.8,0
613	167
614	167	NC	1.09043	150933.002	164582.298	6025.548	6570.455	645.2,0	NC	1.03835	119346.212	123923.118	4841.288	5026.95	644.85,0	NC	1.03714	170479.171	176810.194	6915.072	7171.874	644.9,0	NC	1.05319	89874.539	94655.214	3992.966	4205.362	644.95,0								NC	1.00751	135528.899	136546.485	6217.378	6264.06	644.85,0
615	150	NC	1.09043	346472.037	377804.479	17659.455	19256.449	647.75,0	NC	1.03835	385865.646	400663.525	19164.645	19899.605	647.65,0	NC	1.03714	386176.569	400517.867	19317.752	20035.148	647.7,0	NC	1.05319	358305.285	377364.532	18433.959	19414.512	647.75,0	NC	1.01412	380345.484	385715.864	20149.891	20434.402	647.7,0	NC	1.00751	373162.583	375964.385	20553.426	20707.746	647.65,0	NC	1.01233	380751.633	385446.539	19621.9	19863.851
616	57	NC	1.09043	24703147.5	26937122.7	671674.987	732416.448	648.65,0	NC	1.03835	5659661.51	5876708.52	216938.489	225258.041	650.5,0	NC	1.03714	6557824.53	6801360.06	246341.141	255489.421	650.65,0	NC	1.05319	22933529.6	24153427.4	602915.811	634986.566	648.7,0	NC	1.01412	24696013.5	25044714.9	682565.012	692202.653	648.7,0	NC	1.00751	21128380.3	21287017.7	570926.93	575213.598	648.65,0	NC	1.01233	20817031.4	21073718.4	578131.194	585259.914
617	98	NC	1.09043	2990308.09	3260730.07	125909.663	137296.028	648.85,0	NC	1.03835	2706095.75	2809874.03	115529.32	119959.849	648.75,0	NC	1.03714	2816063.28	2920642.39	119444.753	123880.529	648.85,0	NC	1.05319	2762784.01	2909744.11	119024.968	125356.235	648.9,0	NC	1.01412	3195006.89	3240119.56	138719.965	140678.655	648.85,0	NC	1.00751	2968279.71	2990566.33	126072.095	127018.677	648.8,0	NC	1.01233	2641520.21	2674091.81	114288.031	115697.274
618	108	NC	1.09043	1900166.32	2072003.71	82390.156	89840.93	649.9,0	NC	1.03835	1912433.54	1985775.02	81585.234	84714.014	649.9,0	NC	1.03714	1982657.63	2056286.86	84370.414	87503.647	649.95,0	NC	1.05319	1948158.26	2051786.17	85559.305	90110.44	649.95,0	NC	1.01412	2048655.02	2077581.5	89424.258	90686.905	649.95,0	NC	1.00751	1994670.25	2009646.76	86274.422	86922.193	649.9,0	NC	1.01233	1983389.86	2007846.3	86180.219	87242.875
619	319																																											NC	1.01233	224141.072	226904.872	9958.904	10081.703
620	71
621	73	NC	1.09043	74990240.9	81771819.6	4016869.01	4380125.79	652.7,0	NC	1.03835	55772798.6	57911675.4	2949633.75	3062751.68	652.6,0	NC	1.03714	58650773	60828865.3	3156722.55	3273952.6	652.65,0	NC	1.05319	71834410	75655480.5	3826251.65	4029780.54	652.65,0	NC	1.01412	68837900.9	69809874.3	3682169.78	3734161.07	652.7,0	NC	1.00751	59554456.6	60001607	3206214.5	3230287.59	652.65,0	NC	1.01233	60776463.3	61525875.1	3294886.94	3335514.96
622	131																													NC	1.01412	987055.798	1000992.77	41885.316	42476.726	653.85,0
623	305	NC	1.09043	173463.2	189149.966	8558.864	9332.866	653.95,0	NC	1.03835	353263.432	366811.022	17043.687	17697.309	653.9,0	NC	1.03714	2141790.37	2221329.26	108520.053	112550.123	654,0	NC	1.05319	1283968.6	1352266.43	64654.543	68093.697	654,0	NC	1.01412	1436231.82	1456511.04	70644.094	71641.57	654,0	NC	1.00751	53653.384	54056.228	3296.188	3320.937	653.85,0	NC	1.01233	2385229.26	2414640.63	117256.234	118702.077
624	86
625	87	NC	1.09043	24830212.7	27075678.7	1234795.5	1346461.54	654.9,0	NC	1.03835	25288525.6	26258336.1	1251786.46	1299792.25	654.85,0	NC	1.03714	25935563.5	26898723	1261255.23	1308094.01	654.95,0	NC	1.05319	26030947	27415604.9	1264379.23	1331635.05	654.9,0	NC	1.01412	26804446	27182917.8	1299258.89	1317604.09	654.95,0	NC	1.00751	26800314.9	27001538.7	1312026.4	1321877.44	654.75,0	NC	1.01233	26535970.1	26863175.2	1299793.42	1315820.68
626	87
627	134																													NC	1.01412	589922.599	598252.153	29792.633	30213.297	655.35,0	NC	1.00751	445018.623	448359.939	22955.812	23128.17	655.2,0
628	131	NC	1.09043	291585.736	317954.656	15669.563	17086.606	656.05,0	NC	1.03835	233813.016	242779.703	11605.423	12050.489	656.05,0								NC	1.05319	256458.272	270099.996	14394.624	15160.313	656.05,0	NC	1.01412	280309.061	284266.952	15600.04	15820.309	656,0	NC	1.00751	392079.02	395022.851	19896.212	20045.598	653.4,0
629	134
630	319
631	85	NC	1.09043	75873097.1	82734515	2682700.7	2925304.88	658.75,0	NC	1.03835	60244966.1	62555349.8	2166917.33	2250018.23	658.65,0	NC	1.03714	69100508.6	71666668.8	2478067.76	2570094.85	658.75,0	NC	1.05319	72347890.1	76196274	2579393.88	2716598.96	658.75,0	NC	1.01412	76600291.9	77681868.2	2754830.03	2793727.51	658.8,0	NC	1.00751	66476767	66975891.9	2370852.03	2388653	658.7,0	NC	1.01233	66139464.7	66955005.7	2349861.84	2378837.11
632	117	NC	1.09043	5088627.88	5548806.83	274750	299596.416	659.05,0	NC	1.03835	3769396.21	3913951.88	202298.266	210056.368	658.95,0	NC	1.03714	4425955.84	4590320.95	228094.678	236565.347	659.05,0	NC	1.05319	4732240.35	4983961.27	252551.281	265985.181	659.05,0	NC	1.01412	4714532.67	4781100.65	257042.813	260672.191	659,0	NC	1.00751	4285308.75	4317483.96	230055.016	231782.329	659.05,0	NC	1.01233	4018396.06	4067945.4	216403.906	219072.302
633	352																																				NC	1.00751	195389.787	196856.825	10632.211	10712.04	660.6,0	NC	1.01233	490728.152	496779.137	26078.75	26400.317
634	131	NC	1.09043	1193419.83	1301344.14	63229.223	68947.219	660.8,0	NC	1.03835	1056175.32	1096679.46	57671.82	59883.524	660.75,0	NC	1.03714	1274464.1	1321793.4	67121.227	69613.883	660.85,0	NC	1.05319	1136860.08	1197332.81	58660.813	61781.143	660.85,0	NC	1.01412	1236863.95	1254328.15	66468.75	67407.272	660.8,0	NC	1.00751	1175816.13	1184644.47	65297.078	65787.346	660.75,0	NC	1.01233	1301079.83	1317122.95	71096.984	71973.655
635	327	NC	1.09043	125510.936	136861.244	6266.423	6833.113	661.75,0								NC	1.03714	105632.572	109555.411	5592.005	5799.674	661.7,0	NC	1.05319	89937.14	94721.145	4804.999	5060.59	661.85,0								NC	1.00751	121427.103	122338.81	6024.442	6069.675	661.65,0	NC	1.01233	90021.841	91131.867	4649.256	4706.585
636	131	NC	1.09043	740324.002	807273.587	41876.227	45663.212	663.2,0	NC	1.03835	595592.615	618433.485	32837.859	34097.185	663.05,0	NC	1.03714	701692.66	727751.164	37313.096	38698.779	663.1,0	NC	1.05319	768634.498	809520.288	39537.061	41640.147	663.2,0	NC	1.01412	786559.66	797665.679	41926.861	42518.857	663.2,0	NC	1.00751	683416.839	688548.111	37201.263	37480.579	663.1,0	NC	1.01233	663477.616	671658.71	34985.952	35417.351
637	104																													NC	1.01412	167311.959	169674.36	8332.078	8449.725	664.75,0
638	389
639	221
640	221																						NC	1.05319	121351.877	127806.918	5877.64	6190.288	665.55,0								NC	1.00751	96095.006	96816.513	4360.741	4393.483	665.6,0
641	319
642	221	NC	1.09043	0	0	0	0	667.45,0	NC	1.03835	108577.988	112741.935	4834.111	5019.499	665.5,0	NC	1.03714	1975.137	2048.487	351.486	364.539	667.5,0	NC	1.05319	0	0	0	0	667.5,0	NC	1.01412	36.745	37.264	36.745	37.264	667.5,0	NC	1.00751	13371.89	13472.29	1080.136	1088.246	667.45,0	NC	1.01233	6235.251	6312.135	463.18	468.891
643	83
644	319																													NC	1.01412	75588.371	76655.659	3862.674	3917.214	668.3,0
645	99	NC	1.09043	10228296.4	11153270	360659.814	393275.297	669.75,0	NC	1.03835	8271811.92	8589034.43	293289.916	304537.531	669.65,0	NC	1.03714	9293067.11	9638180.34	326748.514	338882.854	669.75,0	NC	1.05319	9346831.37	9844015.13	349523.43	368115.545	669.75,0	NC	1.01412	10007869.5	10149178	365444.823	370604.81	669.75,0	NC	1.00751	9129767.87	9198316.54	325047.035	327487.573	669.7,0	NC	1.01233	8877362	8986825.43	323819.497	327812.394
646	244								NC	1.03835	44931.109	46654.209	2633.16	2734.141	671.25,0
647	134																						NC	1.05319	254878.621	268436.318	12320.966	12976.353	672.1,0															NC	1.01233	255670.697	258823.277	12311.448	12463.256
648	83	NC	1.09043	1649847.65	1799048.02	75135.099	81929.777	673.8,0	NC	1.03835	1316306.91	1366787.04	63135.082	65556.301	673.7,0	NC	1.03714	1594025.66	1653222.41	72284.71	74969.121	673.75,0	NC	1.05319	1290832.88	1359495.84	58926.232	62060.68	673.75,0	NC	1.01412	1659309.24	1682738.26	74358.129	75408.046	673.85,0	NC	1.00751	1415524.41	1426152.54	62852.34	63324.252	673.7,0	NC	1.01233	1257138	1272639.3	63558.301	64342.015
649	71	NC	1.09043	3460846.79	3773820.91	108249.875	118039.216	675.75,0								NC	1.03714	3248216.92	3368844.76	102917.876	106739.899	675.85,0	NC	1.05319	3464449.15	3648732.76	118106.539	124388.952	675.85,0	NC	1.01412	3708797.46	3761164.72	114883.341	116505.464	675.8,0	NC	1.00751	3586807.97	3613738.66	112217.513	113060.071	675.85,0	NC	1.01233	3213818.29	3253446.68	108799.355	110140.919
650	55
651	299	NC	1.09043	71099.196	77528.897	3384.195	3690.238	675.4,0	NC	1.03835	42638.537	44273.717	2371.855	2462.815	675.4,0	NC	1.03714	59691.42	61908.159	2991.159	3102.24	675.35,0								NC	1.01412	65136.029	66055.733	3277.028	3323.299	675.4,0								NC	1.01233	43134.156	43666.027	2347.481	2376.426
652	71
653	57
654	380	NC	1.09043	26158.284	28523.851	1394.089	1520.16	676.55,0	NC	1.03835	175099.238	181814.263	9063.575	9411.162	676.55,0	NC	1.03714	69318.346	71892.596	3799.699	3940.807	676.65,0	NC	1.05319	63531.946	66911.385	3497.782	3683.838	676.65,0	NC	1.01412	48513.873	49198.877	2485.108	2520.197	676.65,0								NC	1.01233	93453.141	94605.477	5523.274	5591.38
655	314	NC	1.09043	127093.133	138586.523	6333.309	6906.048	678.5,0																													NC	1.00751	92159.872	92851.833	4459.759	4493.244	678.55,0
656	71	NC	1.09043	3026732.08	3300447.99	126465.935	137902.606	678.95,0	NC	1.03835	2440009.07	2533582.98	96545.803	100248.317	678.85,0	NC	1.03714	2962390.02	3072403.22	115050.995	119323.602	679,0	NC	1.05319	2895002.61	3048995.78	125348.333	132015.956	678.9,0	NC	1.01412	3144072.29	3188465.78	131355.27	133209.973	678.9,0	NC	1.00751	2839457.67	2860777.06	119984.722	120885.599	678.85,0	NC	1.01233	2866841.7	2902191.65	108957.778	110301.295
657	129	NC	1.09043	1304326.65	1422280.58	63552.871	69300.136	679.3,0	NC	1.03835	867737.585	901015.166	38738.086	40223.685	679.3,0	NC	1.03714	643676.256	667580.225	27966.402	29004.98	679.35,0	NC	1.05319	648737.958	683246.12	30632.385	32261.806	679.35,0	NC	1.01412	713051.804	723119.911	31914.908	32365.538	679.35,0	NC	1.00751	494496.447	498209.255	24008.521	24188.783	679.2,0	NC	1.01233	596525.226	603880.755	26534.51	26861.697
658	153								NC	1.03835	93009.829	96576.739	5382.366	5588.779	680.35,0	NC	1.03714	211343.037	219191.606	7192.797	7459.914	680.4,0								NC	1.01412	34689.226	35179.029	2174.727	2205.433	680.4,0	NC	1.00751	211989.368	213581.04	7371.326	7426.672	680.3,0	NC	1.01233	22203.856	22477.644	3045.201	3082.751
659	218	NC	1.09043	94619.424	103176.125	4004.037	4366.134	680.8,0	NC	1.03835	227180.16	235892.479	10323.793	10719.709	680.75,0																						NC	1.00751	155612.55	156780.929	7656.028	7713.511	680.7,0
660	228
661	221								NC	1.03835	122010.027	126689.09	4897.479	5085.296	684.9,0
662	117	NC	1.09043	381794745	416321519	19768855	21556608.2	685.3,0	NC	1.03835	258360018	268268079	13210292.3	13716904.7	685.2,0	NC	1.03714	285533680	296137439	14602275.3	15144554.6	685.25,0	NC	1.05319	315074416	331834094	16285523.8	17151795.7	685.25,0	NC	1.01412	333486651	338195396	17340734.7	17585581.4	685.25,0	NC	1.00751	277274332	279356180	14531682.4	14640790.1	685.2,0	NC	1.01233	266421626	269706771	13881300.7	14052465.8
663	50																																											NC	1.01233	1160475.85	1174785.24	51358.816	51992.103
664	292															NC	1.03714	15372.024	15942.889	1059.964	1099.327	685.5,0
665	144	NC	1.09043	4387697.31	4784489.13	230670.984	251531.211	686.8,0	NC	1.03835	3804976.69	3950896.87	200590.813	208283.434	686.8,0	NC	1.03714	4617670.11	4789154.83	243602.578	252649.158	686.85,0	NC	1.05319	4141378.03	4361669.36	213553.313	224912.802	686.85,0	NC	1.01412	4650927.88	4716597.78	252000.438	255558.619	686.85,0	NC	1.00751	4222650.8	4254355.56	216244.469	217868.089	686.8,0	NC	1.01233	4142041.92	4193115.89	219326.875	222031.313
666	202
667	202
668	236
669	71
670	71
671	57	NC	1.09043	8581087.15	9357099.02	282269.571	307796.003	688.8,0
672	131	NC	1.09043	21629181.9	23585169.7	1126706.75	1228598.01	689,0	NC	1.03835	15739265.8	16342863.9	855921.063	888745.482	688.9,0	NC	1.03714	17772152.1	18432150	945893.625	981020.93	689.05,0	NC	1.05319	19937658.3	20998197.3	1067288.88	1124060.92	688.95,0	NC	1.01412	20140234.9	20424609.8	1055209.88	1070109.17	689,0	NC	1.00751	17612622.6	17744862.7	939409.75	946463.083	688.95,0	NC	1.01233	17210362.7	17422577.2	892303.313	903305.971
673	355	NC	1.09043	52944.553	57732.478	2785.999	3037.945	690.75,0	NC	1.03835	78272.048	81273.767	3784.294	3929.421	690.8,0	NC	1.03714	31320.383	32483.516	2735.372	2836.954	690.9,0	NC	1.05319	65206.42	68674.93	3137.896	3304.81	690.8,0	NC	1.01412	89464.753	90727.973	4281.026	4341.473	690.75,0	NC	1.00751	61569.218	62031.496	2643.604	2663.453	690.6,0	NC	1.01233	82600.276	83618.789	4030.057	4079.751
674	69																																				NC	1.00751	1391933.12	1402384.12	61399.457	61860.46	692.2,0
675	69
676	57	NC	1.09043	9068026.65	9888073.83	436883.14	476391.713	694.35,0	NC	1.03835	8022616.98	8330282.91	350591.933	364037.071	694.25,0	NC	1.03714	8247913.55	8554213.3	390166.328	404655.792	694.4,0	NC	1.05319	8750459.86	9215920.96	410270.651	432094.08	694.35,0	NC	1.01412	9783853.53	9921999.01	454155.451	460568.008	694.35,0	NC	1.00751	8574288.47	8638666.46	379529.906	382379.516	694.3,0	NC	1.01233	8145777.39	8246219.92	382108.396	386820.031
677	83	NC	1.09043	729850.194	795852.603	39318.781	42874.489	695.7,0	NC	1.03835	516083.044	535874.736	29797.896	30940.64	695.55,0								NC	1.05319	523236.429	551068.818	22600.299	23802.471	692.6,0
678	153
679	153
680	174	NC	1.09043	2548200.71	2778641.67	133131.901	145171.394	696.05,0	NC	1.03835	2037208.54	2115335.12	103762.612	107741.89	695.95,0	NC	1.03714	2195933.75	2277483.34	114422.246	118671.503	696.05,0	NC	1.05319	2514136.81	2647870.69	128650.953	135494.252	696.05,0	NC	1.01412	2647004.48	2684379.5	132760.318	134634.859	696.05,0	NC	1.00751	2494563.86	2513293.69	128227.273	129190.037	696,0	NC	1.01233	2352571.38	2381580.06	116256.262	117689.775
681	156
682	55	NC	1.09043	777067.719	847340.141	42366.133	46197.421	698.9,0	NC	1.03835	513722.859	533424.039	27441.14	28493.502	698.9,0	NC	1.03714	1643940.06	1704990.46	72220.139	74902.152	698.75,0	NC	1.05319	1306132.95	1375609.76	65339.34	68814.92	698.8,0	NC	1.01412	903963.111	916726.837	46349.39	47003.832	698.75,0	NC	1.00751	1210973.6	1220065.9	63589.185	64066.629	698.65,0	NC	1.01233	1183728.98	1198325.1	64663.991	65461.339
683	57
684	328
685	221	NC	1.09043	82596.711	90066.164	4101.63	4472.552	703.15,0								NC	1.03714	98969.442	102644.834	4052.367	4202.858	702.85,0	NC	1.05319	129090.948	135957.652	7300.031	7688.34	703.05,0	NC	1.01412	113541.66	115144.839	5080.78	5152.519	702.9,0	NC	1.00751	92683.647	93379.54	5236.601	5275.919	702.8,0	NC	1.01233	136907.912	138596.073	6406.309	6485.303
686	223																						NC	1.05319	827.247	871.25	272.695	287.201	705.2,0	NC	1.01412	511531.587	518754.281	22400.062	22716.345	703.55,0
687	57	NC	1.09043	11745031.2	12807167.5	349667.031	381288.405	704.45,0	NC	1.03835	11623436.1	12069192.8	320857.568	333162.398	704.4,0	NC	1.03714	13519833.7	14021914.8	379302.661	393388.685	704.5,0	NC	1.05319	14273746.3	15033006.2	399254.164	420491.595	704.45,0	NC	1.01412	15383961.9	15601179.4	423284.982	429261.656	704.5,0	NC	1.00751	12679873.3	12775077.1	372504.802	375301.665	704.45,0	NC	1.01233	12034130.7	12182519	342988.211	347217.47
688	118	NC	1.09043	1926520.51	2100741.19	91756.793	100054.618	705.55,0	NC	1.03835	1439816.4	1495033.1	71331.945	74067.513	705.5,0	NC	1.03714	1512532.22	1568702.58	74025.336	76774.388	705.55,0	NC	1.05319	2084438.01	2195315.02	106255.888	111907.932	705.55,0	NC	1.01412	1909253.79	1936211.96	92513.602	93819.87	705.55,0	NC	1.00751	1741802.36	1754880.27	84993.049	85631.199	705.45,0	NC	1.01233	1375061.05	1392016.41	67073.734	67900.795
689	155	NC	1.09043	148856.577	162318.097	6716.014	7323.362	706.5,0								NC	1.03714	112558.523	116738.568	6567.875	6811.784	706.35,0	NC	1.05319	270004.44	284366.722	7458.636	7855.382	706.3,0	NC	1.01412	171222.531	173640.149	7454.568	7559.825	706.4,0	NC	1.00751	83490.51	84117.378	4304.397	4336.715	706.45,0
690	87	NC	1.09043	18790592.5	20489878.7	890637.462	971180.316	707.55,0	NC	1.03835	19905455.9	20668826.6	932043.257	967786.949	707.45,0	NC	1.03714	19982505.8	20724588.8	940062.436	974973.191	707.6,0	NC	1.05319	19385275.4	20416431.7	923481.249	972603.765	707.55,0	NC	1.01412	20521389.2	20811145.9	960336.106	973895.804	707.55,0	NC	1.00751	20620137.6	20774959	1007034.17	1014595.25	707.5,0	NC	1.01233	20229437.8	20478879.4	946408.801	958078.614
691	99	NC	1.09043	3391892.12	3698630.47	100001.206	109044.597	710,0	NC	1.03835	2528495.8	2625463.17	72207.335	74976.473	709.85,0	NC	1.03714	2939350.3	3048507.88	87757.871	91016.903	710.05,0	NC	1.05319	3047449.95	3209552.23	90523.501	95338.696	710.1,0	NC	1.01412	3208681	3253986.75	94626.411	95962.511	710.15,0	NC	1.00751	2837089.47	2858391.07	81062.237	81670.874	710,0	NC	1.01233	2728248.33	2761889.34	78743.171	79714.123
692	131
693	131
694	84	NC	1.09043	2740840.61	2988702.55	89100.173	97157.753	712.5,0								NC	1.03714	2357941.23	2445507.23	80976.257	83983.442	712.4,0	NC	1.05319	2508233.12	2641652.97	84323.742	88809.154	712.4,0	NC	1.01412	2666534.04	2704184.81	90736.609	92017.787	712.4,0	NC	1.00751	2361379.13	2379108.98	74406.74	74965.405	712.35,0	NC	1.01233	2114348.22	2140419.46	72006.493	72894.378
695	99	NC	1.09043	19866668.2	21663267	709655.698	773831.861	714.1,0	NC	1.03835	15726253.8	16329352.8	574503.95	596536.074	714.05,0	NC	1.03714	18686946.1	19380916.4	669078.715	693926.046	714.15,0	NC	1.05319	19470759.8	20506463.2	701013.57	738302.416	714.15,0	NC	1.01412	20536991.5	20826968.5	728549.84	738836.775	714.1,0	NC	1.00751	18009158.7	18144376.1	639773.216	644576.8	714.1,0	NC	1.01233	17366358.8	17580496.9	641165.425	649071.396
696	217
697	174	NC	1.09043	187563.899	204525.831	9544.323	10407.443	721.05,0	NC	1.03835	146262.055	151871.178	7255.353	7533.595	721.1,0	NC	1.03714	161036.81	167017.175	8172.691	8476.197	721.25,0	NC	1.05319	181026.183	190655.466	9262.062	9754.737	721.15,0	NC	1.01412	188120.125	190776.332	10041.596	10183.38	721.1,0	NC	1.00751	173591.921	174895.294	9403.025	9473.625	721.1,0	NC	1.01233	200637.264	203111.247	10634.564	10765.694
698	153																																				NC	1.00751	131325.904	132311.933	6188.079	6234.541	722.5,0
699	131	NC	1.09043	260657.763	284229.779	15274.511	16655.828	723.9,0															NC	1.05319	237940.038	250596.725	12836.657	13519.474	723.8,0	NC	1.01412	248439.731	251947.636	12419.025	12594.378	723.75,0								NC	1.01233	255983.709	259140.149	13442.763	13608.52
700	113	NC	1.09043	5136129.2	5600603.83	169481.125	184807.78	724.05,0	NC	1.03835	3045051.5	3161828.68	115374.18	119798.759	724,0	NC	1.03714	5616423.07	5824998.12	156465.461	162276.062	724.15,0	NC	1.05319	3467648.27	3652102.05	116687.18	122894.093	724.1,0	NC	1.01412	4993646.45	5064155.44	170782.188	173193.588	724.05,0	NC	1.00751	4882298.72	4918956.29	146899.656	148002.617	724,0	NC	1.01233	4404805.23	4459119.23	157224.785	159163.465
701	221	NC	1.09043	128894.162	140550.424	5022.189	5476.36	725.75,0	NC	1.03835	113559.314	117914.293	5951.394	6179.628	725.65,0	NC	1.03714	0	0	0	0	723.9,0								NC	1.01412	156602.335	158813.52	7131.617	7232.314	725.9,0	NC	1.00751	124815.747	125752.896	5100.875	5139.173	725.8,0	NC	1.01233	138530.965	140239.138	7755.055	7850.68
702	129	NC	1.09043	416240.055	453881.815	21492.394	23436.012	726.1,0	NC	1.03835	464976.866	482808.646	22593.914	23460.387	725.95,0	NC	1.03714	504207.677	522932.253	26263.414	27238.749	726.05,0	NC	1.05319	436115.332	459313.51	24707.119	26021.359	726.1,0	NC	1.01412	503110.832	510214.627	25321.163	25678.691	726.05,0	NC	1.00751	509569.799	513395.782	24360.104	24543.006	726.1,0	NC	1.01233	550968.563	557762.35	25026.099	25334.686
703	158	NC	1.09043	3663278.14	3994558.7	184151.092	200804.394	728.55,0	NC	1.03835	3421642.67	3552862.06	171404.14	177977.458	728.5,0	NC	1.03714	2499059.39	2591866.04	121914.009	126441.485	728.6,0	NC	1.05319	2823341.34	2973522.66	141786.674	149328.699	728.55,0	NC	1.01412	3961704.8	4017643.04	208219.703	211159.711	728.55,0	NC	1.00751	3417614.44	3443274.78	173628.172	174931.817	728.5,0	NC	1.01233	3540140.42	3583792.57	177637.956	179828.344
704	595
705	218
706	218																						NC	1.05319	23373.958	24617.284	1131.825	1192.03	731.25,0								NC	1.00751	15387.086	15502.616	770.383	776.168	731.15,0
707	228	NC	1.09043	121284.914	132253.05	6461.112	7045.408	731.65,0	NC	1.03835	114636.807	119033.108	6429.122	6675.678	731.6,0	NC	1.03714	137503.448	142609.863	7188.715	7455.68	731.8,0	NC	1.05319	137781.175	145110.136	7038.054	7412.428	731.95,0	NC	1.01412	157970.715	160201.221	8143.049	8258.027	731.75,0	NC	1.00751	136409.856	137434.057	6912.128	6964.026	731.6,0	NC	1.01233	114780.571	116195.887	6202.112	6278.588
708	378
709	117	NC	1.09043	2846089.88	3103469.81	146235.217	159459.679	734.45,0	NC	1.03835	1970717.18	2046293.83	100276.014	104121.581	734.4,0	NC	1.03714	2375422.85	2463638.06	106741.161	110705.168	734.5,0	NC	1.05319	2411764.73	2540053.15	116697.097	122904.537	734.45,0	NC	1.01412	2516503.19	2552035.56	126981.151	128774.092	734.45,0	NC	1.00751	2035086.6	2050366.56	103744.164	104523.102	734.4,0	NC	1.01233	2187831.35	2214808.68	103167.181	104439.297
710	217																						NC	1.05319	160834.251	169389.469	8175.226	8610.089	735.8,0
711	217	NC	1.09043	63414.113	69148.83	3823.869	4169.672	735.9,0	NC	1.03835	72292.166	75064.557	3692.062	3833.651	735.8,0	NC	1.03714	950021.103	985301.689	48370.425	50166.74	735.75,0	NC	1.05319	160834.251	169389.469	8175.226	8610.089	735.9,0	NC	1.01412	220833.943	223952.061	11719.254	11884.727	735.9,0	NC	1.00751	37535.775	37817.604	2264.912	2281.918	735.9,0	NC	1.01233	178737.618	180941.565	9726.531	9846.465
712	131															NC	1.03714	1543437.83	1600755.91	75588.774	78395.887	735.95,0
713	131
714	221
715	221
716	69
717	69	NC	1.09043	1276428.28	1391859.29	66492.322	72505.41	738.8,0	NC	1.03835	1186092.38	1231578.81	61110.541	63454.119	738.65,0	NC	1.03714	1001500.95	1038693.33	61310.465	63587.329	738.7,0	NC	1.05319	1287513.9	1356000.32	68722.959	72378.523	738.7,0	NC	1.01412	1776390.91	1801473.09	79777.338	80903.774	738.9,0	NC	1.00751	1198467.5	1207465.91	65247.462	65737.357	738.65,0	NC	1.01233	1211709.84	1226650.98	62273.259	63041.127
718	69
719	279																													NC	1.01412	39479.509	40036.95	1970.356	1998.177	739.55,0	NC	1.00751	30868.06	31099.825	1626.088	1638.297	739.3,0
720	170
721	246																						NC	1.05319	78559.186	82737.966	3527.883	3715.541	743.8,0								NC	1.00751	42141.201	42457.608	1873.29	1887.355	743.7,0	NC	1.01233	157075.358	159012.195	7273.252	7362.935
722	83	NC	1.09043	323796.545	353078.379	15961.036	17404.437	744.85,0	NC	1.03835	434641.192	451309.604	19423.387	20168.271	744.95,0	NC	1.03714	524434.636	543910.373	21616.664	22419.434	745.15,0	NC	1.05319	473490.144	498676.392	23253.258	24490.163	744.9,0	NC	1.01412	531498.375	539002.995	22156.115	22468.954	745,0	NC	1.00751	380306.836	383162.279	17459.698	17590.79	744.9,0	NC	1.01233	477568.163	483456.878	20312.667	20563.135
723	174	NC	1.09043	4526847.37	4936222.92	237438.803	258911.062	745.25,0	NC	1.03835	3437339.45	3569160.8	176118.196	182872.298	745.2,0	NC	1.03714	3659427.02	3795325.82	188802.554	195814.046	745.25,0	NC	1.05319	4196188.35	4419395.19	220507.039	232236.417	745.2,0	NC	1.01412	4384148.91	4446051.96	235730.799	239059.257	745.25,0	NC	1.00751	4001411.16	4031454.79	205803.055	207348.278	745.2,0	NC	1.01233	3885692.83	3933605.85	199918.472	202383.592
724	57	NC	1.09043	7902103.71	8616713.21	359793.406	392330.537	746.55,0	NC	1.03835	6179252.1	6416225.32	283014.191	293867.735	746.5,0	NC	1.03714	7032434.38	7293595.32	317887.832	329693.116	746.55,0	NC	1.05319	6431152.71	6773243.47	308757.125	325180.768	746.55,0	NC	1.01412	7718732.59	7827719.1	362148.813	367262.26	746.5,0	NC	1.00751	6638317.9	6688160.12	315392.063	317760.108	746.5,0	NC	1.01233	6498879.02	6579014.26	300028.438	303727.976
725	100
726	122								NC	1.03835	120365.102	124981.082	5335.602	5540.221	750.9,0
727	87	NC	1.09043	1965254.11	2142977.57	96349.808	105062.992	751.15,0	NC	1.03835	2050838.72	2129488.02	102649.91	106586.516	751.15,0	NC	1.03714	2005411.51	2079885.75	100919.244	104667.045	751.2,0	NC	1.05319	2012397.8	2119442.79	100698.055	106054.462	751.15,0	NC	1.01412	2105338.12	2135064.95	101048.539	102475.318	751.2,0	NC	1.00751	2186610.88	2203028.52	107873.138	108683.078	751.15,0	NC	1.01233	2227811.74	2255282.06	110767.074	112132.902
728	376																																											NC	1.01233	48722.108	49322.883	2885.501	2921.082
729	158	NC	1.09043	1936642.15	2111778.15	97240.669	106034.417	753.1,0	NC	1.03835	1705514.89	1770921.08	86722.378	90048.166	753,0	NC	1.03714	1422404.37	1475227.68	72363.823	75051.172	753.1,0	NC	1.05319	2005378.9	2112050.54	100091.205	105415.332	753.05,0	NC	1.01412	2200119.77	2231184.89	112735.18	114326.972	753.1,0	NC	1.00751	1910020.18	1924361.11	97949.152	98684.58	753.05,0	NC	1.01233	1933615.73	1957458.42	98235.609	99446.916
730	85	NC	1.09043	4530142	4939815.5	161835.977	176471.261	755.65,0	NC	1.03835	2610437.98	2710547.81	119323.175	123899.197	755.7,0	NC	1.03714	4216695.18	4373289.05	158467.972	164352.939	755.7,0	NC	1.05319	4147309.56	4367916.4	150088.414	158072.031	755.5,0	NC	1.01412	4712141.52	4778675.74	167970.12	170341.814	755.8,0	NC	1.00751	4297525.08	4329792.02	149268.763	150389.512	755.8,0	NC	1.01233	2857657.06	2892893.76	130401.563	132009.495
731	87	NC	1.09043	15933649.9	17374574.7	745871.563	813322.828	755.95,0	NC	1.03835	16658643.3	17297499.3	781636.813	811612.445	755.9,0	NC	1.03714	16853573.4	17479458.4	775778.875	804588.691	756,0	NC	1.05319	16593528.5	17476184.1	780295.062	821801.11	756,0	NC	1.01412	17156842.6	17399092.8	780677	791699.957	756,0	NC	1.00751	17735778.5	17868943.3	828698.813	834920.899	755.95,0	NC	1.01233	17027174.4	17237130.1	815720.063	825778.401
732	355	NC	1.09043	64972.018	70847.62	3989.191	4349.945	758.7,0	NC	1.03835	117467.145	121971.989	4753.716	4936.02	758.7,0	NC	1.03714	58715.956	60896.469	2943.551	3052.865	758.6,0	NC	1.05319	101056.709	106432.194	3777.319	3978.246	758.7,0	NC	1.01412	111222.206	112792.635	4896.246	4965.38	758.7,0	NC	1.00751	81803.622	82417.825	3653.375	3680.806	758.6,0	NC	1.01233	97881.202	99088.138	5224.38	5288.8
733	174	NC	1.09043	843.705	920.004	208.779	227.66	762.7,0															NC	1.05319	443.463	467.052	142.881	150.481	760.8,0
734	99	NC	1.09043	1221983.99	1332491.44	73973.195	80662.8	766.45,0	NC	1.03835	3528442.24	3663757.37	141491.75	146917.933	762.75,0	NC	1.03714	4185225.69	4340650.88	157638.079	163492.227	762.8,0	NC	1.05319	4142088.31	4362417.41	158352.596	166775.808	762.85,0	NC	1.01412	4668044.89	4733956.47	170974.434	173388.549	762.85,0	NC	1.00751	3954286.94	3983976.76	144461.385	145546.039	762.8,0	NC	1.01233	3956642.79	4005430.67	152820.822	154705.198
735	149	NC	1.09043	1074374.51	1171533.22	51146.661	55771.997	764.2,0	NC	1.03835	794377.762	824842.008	40882.25	42450.077	764.1,0	NC	1.03714	1556851.79	1614668.03	75042.091	77828.902	764.2,0	NC	1.05319	847273.44	892342.252	41180.792	43371.312	764.2,0	NC	1.01412	3913497.24	3968754.81	194485.079	197231.158	764.2,0	NC	1.00751	1000950.5	1008465.9	45935.177	46280.07	764.2,0	NC	1.01233	776969.291	786549.809	37850.779	38317.503
736	85	NC	1.09043	25957856.4	28305298.5	1166528.94	1272021.43	764.85,0	NC	1.03835	20868290.7	21668585.9	964006.429	1000975.9	764.75,0	NC	1.03714	24654494.7	25570079.7	1134141.4	1176259.59	764.85,0	NC	1.05319	25019531	26350388.9	1149625.72	1210777.48	764.85,0	NC	1.01412	27058967.5	27441033.1	1272373.56	1290339.15	764.85,0	NC	1.00751	23476978	23653249.3	1058419.16	1066366.05	764.8,0	NC	1.01233	23630968.9	23922353.5	1106833.01	1120480.95
737	371	NC	1.09043	48015.734	52357.932	2124.616	2316.751	770,0	NC	1.03835	39384.068	40894.44	1769.04	1836.882	770.1,0	NC	1.03714	31413.319	32579.904	1627.527	1687.968	770.1,0	NC	1.05319	29816.634	31402.663	1379.304	1452.673	769.9,0	NC	1.01412	29896.661	30318.794	1725.326	1749.687	770.05,0	NC	1.00751	35336.895	35602.214	1963.316	1978.057	769.85,0	NC	1.01233	40910.567	41415.02	2160.217	2186.854
738	221																						NC	1.05319	142881.457	150481.716	6635.664	6988.634	770.3,0	NC	1.01412	124689.865	126450.454	6538.082	6630.398	770.25,0
739	85	NC	1.09043	12363591.1	13481665.5	253464.477	276385.984	771.75,0	NC	1.03835	9682780.7	10054113.6	198237.225	205839.587	771.8,0	NC	1.03714	8964629.3	9297545.45	226839.4	235263.452	771.8,0	NC	1.05319	8503566.61	8955894.78	208356.719	219439.788	771.95,0	NC	1.01412	11219882.7	11378304.6	239180.642	242557.811	771.9,0	NC	1.00751	10237002.4	10313864.5	213830.982	215436.481	771.95,0	NC	1.01233	9834106.55	9955367.23	204329.075	206848.581
740	85
741	230
742	99	NC	1.09043	4674227.17	5096930.7	186867.796	203766.777	773.95,0	NC	1.03835	3384250.14	3514035.53	141721.984	147156.997	773.85,0	NC	1.03714	3606045.31	3739961.7	152887	158564.709	773.9,0	NC	1.05319	4122475	4341760.83	179861.776	189429.12	773.95,0	NC	1.01412	4733912.41	4800754.03	186172.683	188801.393	773.95,0	NC	1.00751	3815961.89	3844613.13	159715.016	160914.198	773.85,0	NC	1.01233	3728158.23	3774128.75	160255.188	162231.234
743	144
744	117	NC	1.09043	212461.686	231675.195	11208.71	12222.345	780,0
745	113
746	69
747	83	NC	1.09043	350522.974	382221.753	20730.875	22605.626	784.65,0	NC	1.03835	377473.175	391949.204	21236.462	22050.877	784.55,0	NC	1.03714	367490.396	381137.752	22006.466	22823.712	784.5,0	NC	1.05319	354843.863	373718.987	21483.246	22625.999	784.6,0	NC	1.01412	408474.507	414242.061	21584.461	21889.228	784.6,0	NC	1.00751	288745.102	290913.076	19083.845	19227.131	784.65,0	NC	1.01233	363867.095	368353.804	19871.565	20116.594
748	69
749	221	NC	1.09043	157274.823	171497.628	6872.478	7493.976	789.3,0	NC	1.03835	178454.184	185297.87	8301.232	8619.582	789.3,0	NC	1.03714	112960.764	117155.746	5699.25	5910.901	789.55,0	NC	1.05319	194893.946	205260.893	9453.98	9956.863	789.4,0	NC	1.01412	187720.657	190371.224	9576.901	9712.125	789.4,0	NC	1.00751	154714.096	155875.73	6793.986	6844.997	789.35,0	NC	1.01233	214049.507	216688.872	8720.365	8827.893
750	361	NC	1.09043	82271.403	89711.437	4160.419	4536.657	791.3,0	NC	1.03835	57237.199	59432.235	2703.508	2807.188	791.4,0	NC	1.03714	41522.752	43064.767	1976.885	2050.3	791.5,0	NC	1.05319	73230.259	77125.578	3555.989	3745.142	791.45,0	NC	1.01412	281425.531	285399.186	13074.216	13258.821	791.4,0	NC	1.00751	49673.137	50046.096	2197.988	2214.491	791,0	NC	1.01233	117249.955	118695.72	5235.14	5299.692
751	57	NC	1.09043	2248698.31	2452054.43	105169.641	114680.427	792.4,0	NC	1.03835	1724611.06	1790749.59	77925.766	80914.205	792.25,0	NC	1.03714	1866074.85	1935374.59	91926.295	95340.128	792.4,0	NC	1.05319	2306685.76	2429384.74	107185.155	112886.629	792.5,0	NC	1.01412	2322928.89	2355728.04	107023.023	108534.161	792.45,0	NC	1.00751	2065953.87	2081465.59	94506.25	95215.828	792.4,0	NC	1.01233	1678885.16	1699586.87	78920.555	79893.695
752	57	NC	1.09043	3266246.77	3561622.66	175366.518	191225.407	794.5,0	NC	1.03835	2676096.19	2778724	150984.516	156774.745	794.4,0	NC	1.03714	3088899.22	3203610.54	174374.381	180850.059	794.5,0	NC	1.05319	3040533.05	3202267.4	162672.435	171325.431	794.5,0	NC	1.01412	3759614.17	3812698.95	197033.102	199815.158	794.5,0	NC	1.00751	3070557.91	3093612.45	168786.421	170053.713	794.5,0	NC	1.01233	2908887.14	2944755.53	158151.715	160101.825
753	131															NC	1.03714	177230.607	183812.355	9737.251	10098.86	795.85,0	NC	1.05319	192127.393	202347.179	9566.316	10075.175	795.85,0	NC	1.01412	172262.302	174694.601	10617.093	10767.003	795.85,0	NC	1.00751	175607.291	176925.797	9579.292	9651.216	795.9,0
754	69
755	217	NC	1.09043	159123.602	173513.597	7782.272	8486.045	798.5,0	NC	1.03835	237660.516	246774.754	12075.71	12538.811	799.75,0																						NC	1.00751	150312.836	151441.424	8055.244	8115.725	798.45,0	NC	1.01233	682083.917	690494.439	28937.903	29294.726
756	221								NC	1.03835	166879.647	173279.452	6610.719	6864.239	800.3,0																						NC	1.00751	100741.633	101498.027	5026.528	5064.268	800.45,0
757	87	NC	1.09043	13298208.2	14500802.7	609235.25	664330.109	800.85,0	NC	1.03835	14212598.2	14757648.8	634549.495	658884.355	800.85,0	NC	1.03714	14315461	14847089	652832.688	677076.696	800.9,0	NC	1.05319	14035396.6	14781978.1	636755.75	670626.545	800.8,0	NC	1.01412	14150985.9	14350794.1	651913.25	661118.097	800.85,0	NC	1.00751	14910883.5	15022838.3	689979.375	695159.92	800.85,0	NC	1.01233	14491992.7	14670688	645957.926	653922.991
758	57	NC	1.09043	4081825.43	4450956.4	193639.588	211150.961	802.95,0	NC	1.03835	3359083.63	3487903.89	165385.432	171727.934	802.95,0	NC	1.03714	3785070.85	3925635.64	186876	193815.946	803,0	NC	1.05319	3812711.54	4015520.19	192747.342	203000.105	802.95,0	NC	1.01412	4524820.36	4588709.66	209913.499	212877.423	802.95,0	NC	1.00751	3665521.66	3693043.35	173425.721	174727.846	802.95,0	NC	1.01233	4018052.08	4067597.18	192170.978	194540.566
759	204								NC	1.03835	94932.186	98572.818	4241.574	4404.238	799.9,0																													NC	1.01233	1075230.51	1088488.77	48336.552	48932.572
760	158	NC	1.09043	228243.854	248884.588	12350.313	13467.187	807.9,0	NC	1.03835	195401.676	202895.295	10450.922	10851.713	808,0	NC	1.03714	348890.831	361847.462	18021.576	18690.837	807.9,0	NC	1.05319	438756.135	462094.784	22933.981	24153.903	807.9,0	NC	1.01412	360442.602	365531.958	18803.748	19069.252	807.95,0	NC	1.00751	311217.991	313554.696	16916.587	17043.601	807.9,0	NC	1.01233	342310.325	346531.226	18398.633	18625.499
761	71	NC	1.09043	14506937.6	15818840.8	566204.394	617407.852	809.35,0	NC	1.03835	10708365.9	11119029.8	456586.935	474096.962	809.35,0	NC	1.03714	12658454.7	13128547.1	508299.748	527176.29	809.4,0	NC	1.05319	13201339.7	13903555.4	506594.717	533541.888	809.35,0	NC	1.01412	13838355.9	14033749.9	550791.677	558568.713	809.4,0	NC	1.00751	11928343.9	12017905	491809.177	495501.809	809.4,0	NC	1.01233	12044325.8	12192839.8	465588.348	471329.344
762	204
763	71	NC	1.09043	27138497.1	29592707.9	1254269.92	1367697.08	811.6,0	NC	1.03835	22499920.1	23362788.1	992236.386	1030288.47	811.6,0	NC	1.03714	26694198.4	27685531.1	1201572.5	1246194.86	811.65,0	NC	1.05319	27208509	28655804.7	1232161.14	1297703.19	811.6,0	NC	1.01412	29434683.3	29850293.4	1345985.8	1364990.77	811.6,0	NC	1.00751	25949995.6	26144834.9	1148052.16	1156672.03	811.6,0	NC	1.01233	25726052.6	26043270.9	1163359.45	1177704.4
764	399	NC	1.09043	59815.025	65224.266	3244.049	3537.418	812,0	NC	1.03835	75651.561	78552.785	4028.918	4183.426	811.85,0	NC	1.03714	50961.73	52854.277	2454.409	2545.558	811.95,0	NC	1.05319	65766.562	69264.866	3257.26	3430.522	811.9,0	NC	1.01412	106785.44	108293.222	4060.25	4117.579	812.1,0	NC	1.00751	75086.143	75649.909	3805.099	3833.669	812,0	NC	1.01233	81654.144	82660.991	4032.434	4082.156
765	204																													NC	1.01412	41182.21	41763.692	1440.818	1461.162	811.95,0	NC	1.00751	10194.904	10271.45	714.23	719.593	811.8,0	NC	1.01233	196146.329	198564.936	10355.573	10483.264
766	361																													NC	1.01412	52001.963	52736.217	2048.336	2077.258	815.55,0
767	59	NC	1.09043	1560168.07	1701258.47	47156.434	51420.923	815.95,0															NC	1.05319	1678817.95	1768118.91	44792.797	47175.449	815.9,0	NC	1.01412	897895.942	910574	27221.221	27605.577	816.1,0	NC	1.00751	1565163.85	1576915.51	49265.445	49635.343	815.9,0
768	99
769	85	NC	1.09043	7125929.67	7770347.55	216311.521	235873.18	817.75,0	NC	1.03835	4824360.35	5009373.71	173685.273	180346.073	817.75,0	NC	1.03714	5821944.38	6038151.79	199138.832	206534.177	817.8,0	NC	1.05319	6573185.91	6922831.8	215124.458	226567.522	817.75,0	NC	1.01412	6874234.41	6971296.82	226431.399	229628.552	817.8,0	NC	1.00751	5948344.45	5993006.17	193949.427	195405.65	817.7,0	NC	1.01233	6070642.28	6145497.1	188067.277	190386.264
770	221															NC	1.03714	142383.313	147670.95	5003.193	5188.995	818,0
771	221	NC	1.09043	163385.122	178160.499	6899.636	7523.589	818.2,0	NC	1.03835	216854.501	225170.832	9552.067	9918.387	818.1,0								NC	1.05319	220152.427	231862.942	8297.207	8738.559	818.15,0	NC	1.01412	232510.103	235793.085	10521.465	10670.025	818.1,0	NC	1.00751	178944.526	180288.088	7623.112	7680.349	818.25,0	NC	1.01233	228718.966	231539.214	10513.886	10643.529
772	259																													NC	1.01412	245762.44	249232.542	12047.594	12217.703	819.4,0
773	99	NC	1.09043	3228505.04	3520467.85	132236.498	144195.017	819.9,0	NC	1.03835	2978073.58	3092282.17	97120.307	100844.854	819.8,0	NC	1.03714	3012707.03	3124588.83	113798.426	118024.517	819.95,0	NC	1.05319	3095156.99	3259796.94	129678.785	136576.757	819.95,0	NC	1.01412	3808290.21	3862062.28	149037.837	151142.213	819.9,0	NC	1.00751	3066653.8	3089679.04	122832.365	123754.622	819.85,0	NC	1.01233	3172607.9	3211728.14	121842.982	123345.382
774	144	NC	1.09043	1075632.92	1172905.44	46278.951	50464.087	821,0	NC	1.03835	468372.505	486334.507	19326.36	20067.523	821.05,0	NC	1.03714	533391.552	553199.918	24603.576	25517.27	821.2,0	NC	1.05319	709375.191	747108.815	32020.76	33724.032	821.1,0	NC	1.01412	388318.933	393801.896	18325.27	18584.018	821.1,0	NC	1.00751	990555.315	997992.662	43587.746	43915.014	821.1,0	NC	1.01233	435036.554	440400.827	19752.363	19995.922
775	204																																				NC	1.00751	101527.428	102289.723	4160.269	4191.505	824.1,0	NC	1.01233	630931.733	638711.516	29051.952	29410.18
776	531	NC	1.09043	90203.696	98361.07	4609.155	5025.974	825.1,0	NC	1.03835	69328.17	71986.893	3373.836	3503.222	825.15,0	NC	1.03714	78712.396	81635.51	3765.052	3904.874	825.25,0	NC	1.05319	86041.405	90618.184	4133.267	4353.127	825.3,0	NC	1.01412	100749.048	102171.599	4904.39	4973.639	825.1,0	NC	1.00751	85189.304	85828.928	4100.938	4131.729	825.15,0	NC	1.01233	87062.359	88135.892	3699.365	3744.98
777	221								NC	1.03835	160321.144	166469.431	8092.48	8402.825	828.85,0								NC	1.05319	195651.596	206058.845	9075.848	9558.618	828.6,0	NC	1.01412	134027.671	135920.107	6197.602	6285.111	828.8,0								NC	1.01233	153683.726	155578.743	6438.821	6518.216
778	204																																											NC	1.01233	488206.708	494226.602	20183.555	20432.431
779	457	NC	1.09043	71264.881	77709.565	3596.264	3921.485	834.15,0								NC	1.03714	65567.593	68002.552	3321.423	3444.77	834.1,0								NC	1.01412	72210.11	73229.698	3430.695	3479.135	834.05,0	NC	1.00751	64193.706	64675.689	3267.908	3292.444	834.15,0	NC	1.01233	74671.383	75592.128	3577.899	3622.016
780	57	NC	1.09043	1276939.08	1392416.28	70289.406	76645.875	836.7,0	NC	1.03835	1415950.17	1470251.61	65664.891	68183.127	836.6,0	NC	1.03714	1124338.62	1166092.78	60742.59	62998.366	836.8,0	NC	1.05319	1546158.14	1628402.55	65380.105	68857.854	836.65,0	NC	1.01412	1145905.81	1162085.71	65740.937	66669.182	836.7,0	NC	1.00751	904554.901	911346.535	50158.245	50534.846	836.65,0	NC	1.01233	600072.878	607472.152	41697.434	42211.59
781	57	NC	1.09043	3192908.86	3481652.6	152947.031	166778.462	839,0	NC	1.03835	2664905.55	2767104.2	124629.938	129409.473	838.9,0	NC	1.03714	2821774.55	2926565.76	134826.406	139833.405	838.95,0	NC	1.05319	3312037.57	3488213.99	147436.141	155278.676	838.85,0	NC	1.01412	3051378.25	3094462.92	145869.516	147929.155	839,0	NC	1.00751	2588708.1	2608144.79	134729.098	135740.679	838.9,0	NC	1.01233	2282813.91	2310962.43	115913.218	117342.501
782	57
783	221	NC	1.09043	217732.878	237423.076	8617.041	9396.304	844.9,0								NC	1.03714	170969.229	177318.451	6764.888	7016.113	844.85,0	NC	1.05319	243415.695	256363.648	9240.166	9731.676	844.7,0	NC	1.01412	256043.518	259658.787	9108.566	9237.177	844.8,0	NC	1.00751	177387.129	178718.997	8956.463	9023.71	844.65,0	NC	1.01233	261216.711	264437.677	11033.198	11169.244
784	57	NC	1.09043	3240117.8	3533130.78	171047.917	186516.262	846.75,0	NC	1.03835	2628584.94	2729390.7	129072.009	134021.898	846.75,0	NC	1.03714	3287507.6	3409594.57	155890.273	161679.513	846.75,0	NC	1.05319	3528954.67	3716669.5	165759.901	174577.128	846.65,0	NC	1.01412	3493676.43	3543006.24	172770.976	175210.458	846.75,0	NC	1.00751	2888998.71	2910690.07	147702.345	148811.333	846.65,0	NC	1.01233	2552160.6	2583630.33	133563.798	135210.723
785	71	NC	1.09043	11272425	12291822.1	469294.454	511734.073	852.6,0	NC	1.03835	8963767.26	9307526.13	388593.813	403496.316	852.55,0	NC	1.03714	10077476.4	10451719.9	426053.421	441875.611	852.65,0	NC	1.05319	10313685.5	10862298.9	417052.012	439236.159	852.6,0	NC	1.01412	10872242.3	11025755.5	466413.416	472999.053	852.6,0	NC	1.00751	9883444.92	9957652.4	422920.364	426095.76	852.55,0	NC	1.01233	9401832.84	9517763.32	414377.651	419487.186
786	71	NC	1.09043	19635304.5	21410980.4	890054.86	970545.027	854.95,0	NC	1.03835	16706291.7	17346975	742766.45	771251.411	854.9,0	NC	1.03714	19394490.3	20114736.3	858741.271	890632.032	855,0	NC	1.05319	19712820.8	20761400.2	873910.501	920396.213	854.95,0	NC	1.01412	21597157.7	21902104	930973.102	944118.202	854.95,0	NC	1.00751	18704175.2	18844611.1	833931.315	840192.688	854.9,0	NC	1.01233	18897877.5	19130900.1	818887.63	828985.027
787	221								NC	1.03835	196927.858	204480.006	8073.337	8382.948	855.4,0								NC	1.05319	186291.05	196200.385	9047.581	9528.847	855.45,0	NC	1.01412	150117.69	152237.313	7316.835	7420.146	855.5,0
788	169																						NC	1.05319	163840.213	172555.327	8046.397	8474.407	856.45,0	NC	1.01412	130885.421	132733.489	6356.265	6446.014	856.65,0	NC	1.00751	179989.161	181340.567	8935.993	9003.087	856.8,0
789	119	NC	1.09043	2618148.99	2854915.57	126648.695	138101.894	859.05,0	NC	1.03835	629938.289	654096.31	29748.797	30889.658	859.15,0	NC	1.03714	1616529.67	1676562.14	79147.711	82086.991	859.05,0	NC	1.05319	1310868.65	1380597.37	62086.31	65388.852	859.05,0	NC	1.01412	892693.13	905297.726	43176.807	43786.452	859.15,0	NC	1.00751	1944021.1	1958617.32	90073.675	90749.972	859,0	NC	1.01233	481185.63	487118.95	23800.961	24094.441
790	71
791	71
792	71	NC	1.09043	8278507.71	9027156.48	339604.402	370315.784	862.55,0	NC	1.03835	8392595.26	8714449.79	269667.514	280009.215	862.55,0	NC	1.03714	8093071.94	8393621.39	319013.958	330861.063	862.65,0	NC	1.05319	10491222.3	11049279.3	329916.1	347465.248	862.6,0	NC	1.01412	9302344.48	9433691.18	374671.878	379962.148	862.6,0	NC	1.00751	7828496.31	7887274.7	306781.633	309085.029	862.55,0	NC	1.01233	8075867.1	8175447.6	317758.214	321676.372
793	291	NC	1.09043	109002.166	118859.538	4754.685	5184.664	863.6,0	NC	1.03835	76663.609	79603.645	3448.84	3581.103	863.6,0	NC	1.03714	315867.753	327598.018	15273.42	15840.623	863.65,0	NC	1.05319	248234.062	261438.317	12352.214	13009.263	863.55,0	NC	1.01412	198561.028	201364.658	9809.143	9947.646	863.75,0	NC	1.00751	157380.472	158562.125	6215.17	6261.835	863.6,0	NC	1.01233	173189.811	175325.35	7781.605	7877.557
794	71	NC	1.09043	1752076.37	1910521.57	67441.96	73540.926	868,0	NC	1.03835	1009351.92	1048060.39	41894.295	43500.933	867.85,0	NC	1.03714	1137219.07	1179451.56	51540.961	53455.019	868.05,0								NC	1.01412	1244496.76	1262068.73	50910.496	51629.339	867.95,0	NC	1.00751	1039655.31	1047461.31	46144.063	46490.525	867.95,0	NC	1.01233	973880.386	985888.941	41397.74	41908.201
795	221	NC	1.09043	174563.256	190349.503	7493.758	8171.44	869.75,0	NC	1.03835	235204.937	244225.004	8076.097	8385.813	869.7,0	NC	1.03714	156273.724	162077.205	6938.538	7196.212	869.9,0	NC	1.05319	200351.88	211009.15	7944.263	8366.841	869.8,0	NC	1.01412	222068.734	225204.287	10306.43	10451.954	869.7,0	NC	1.00751	220998.122	222657.434	7807.469	7866.089	870,0	NC	1.01233	300373.734	304077.531	10005.713	10129.089
796	57
797	57	NC	1.09043	1860074.85	2028286.65	93020.954	101433.1	880.45,0	NC	1.03835	1493315.87	1550584.26	72761.776	75552.177	880.3,0	NC	1.03714	1625548.35	1685915.74	79705.069	82665.047	880.6,0	NC	1.05319	1911786.16	2013479.34	92077.933	96975.813	880.45,0	NC	1.01412	1956129.97	1983750.02	102603.495	104052.23	880.55,0	NC	1.00751	1711523.61	1724374.17	88062.607	88723.804	880.35,0	NC	1.01233	1963300.24	1987508.96	98641.403	99857.713
798	221																						NC	1.05319	224071.624	235990.612	9176.092	9664.194	880.85,0
799	208
800	57	NC	1.09043	1810410.61	1974131.14	77214.77	84197.519	885.75,0	NC	1.03835	978204.88	1015718.86	57323.134	59521.466	885.8,0								NC	1.05319	1855042.94	1953717.79	81344.134	85671.053	885.85,0								NC	1.00751	1578150.85	1590000.02	72361.498	72904.807	885.6,0	NC	1.01233	2257888.55	2285729.73	111949.845	113330.257
801	57	NC	1.09043	2332793.34	2543754.41	107945.248	117707.04	888.2,0	NC	1.03835	1854938.45	1926075.01	100695.79	104557.455	888.05,0	NC	1.03714	2276126.21	2360653.87	110479.107	114581.929	888.1,0	NC	1.05319	2309914.98	2432785.73	110326.562	116195.136	888.05,0	NC	1.01412	2521110.99	2556708.42	123728.907	125475.927	888.1,0	NC	1.00751	2180127.21	2196496.17	116603.432	117478.921	888.1,0	NC	1.01233	1336222.37	1352698.83	70417.316	71285.605
802	57
803	310
804	71	NC	1.09043	8894654.38	9699023.02	328434.969	358136.268	893.95,0	NC	1.03835	7226923.81	7504075.05	283218.802	294080.192	893.95,0	NC	1.03714	8157649.26	8460596.89	330749.694	343032.624	894,0	NC	1.05319	8954189.48	9430487.53	338334.217	356331.148	893.95,0	NC	1.01412	8412713.75	8531499.09	361980.836	367091.912	894,0	NC	1.00751	7088967.67	7142193.49	279788.765	281889.492	893.95,0	NC	1.01233	7949393.66	8047414.66	297908.128	301581.522
805	221								NC	1.03835	247553.294	257046.918	9607.299	9975.737	894.45,0								NC	1.05319	223773.529	235676.66	8774.668	9241.416	894.6,0															NC	1.01233	240363.065	243326.892	10332.168	10459.57
806	71	NC	1.09043	15107891.4	16474140.6	575990.48	628078.922	896.7,0	NC	1.03835	12682841.4	13169226.1	503696.136	523012.793	896.65,0	NC	1.03714	15466358.1	16040726.6	588835.353	610702.716	896.7,0	NC	1.05319	14950024.5	15745257.6	597232.083	629000.505	896.65,0	NC	1.01412	16542731.8	16776310.8	660111.081	669431.679	896.65,0	NC	1.00751	14595689.6	14705277.9	572986.899	577289.034	896.65,0	NC	1.01233	14026523.4	14199479.2	559006.124	565899.019
807	119	NC	1.09043	915337.589	998114.145	38895.277	42412.687	897.55,0															NC	1.05319	385361.178	405859.602	18657.106	19649.529	897.4,0								NC	1.00751	541664.723	545731.683	22415.484	22583.786	897.75,0
808	57
809	57
810	71	NC	1.09043	7580097.21	8265586.75	240287.385	262017.25	904.8,0	NC	1.03835	5555638.92	5768696.68	200469.738	208157.717	904.85,0	NC	1.03714	6584328.52	6828848.31	230953.937	239530.789	904.85,0	NC	1.05319	7671669.03	8079746.28	226906.607	238976.395	904.7,0	NC	1.01412	8546838.5	8667517.65	253221.455	256796.876	904.75,0	NC	1.00751	6050921.72	6096353.62	222054.783	223722.028	904.8,0	NC	1.01233	6784752.67	6868412.91	218968.927	221668.951
811	221																						NC	1.05319	184191.81	193989.481	7315.616	7704.754	907.3,0
812	71	NC	1.09043	661323.287	721128.614	37235.857	40603.2	910.55,0								NC	1.03714	869674.931	901971.73	34963.428	36261.852	910.7,0	NC	1.05319	731849.058	770778.129	34513.09	36348.937	910.6,0								NC	1.00751	720602.74	726013.213	34298.301	34555.822	910.8,0	NC	1.01233	677310.768	685662.433	33569.498	33983.431
813	252
814	221								NC	1.03835	210785.186	218868.761	7658.768	7952.48	921.25,0
815	208
816	71	NC	1.09043	1054191.23	1149524.71	42699.37	46560.794	925.35,0	NC	1.03835	1011754.61	1050555.22	37538.669	38978.27	925.15,0								NC	1.05319	1081446.21	1138971.32	42166.77	44409.737	925.25,0	NC	1.01412	1264901.32	1282761.4	48415.473	49099.087	925.2,0	NC	1.00751	926441.844	933397.811	36268.182	36540.493	925.05,0
817	255	NC	1.09043	313503.891	341854.931	11406.391	12437.903	929.05,0															NC	1.05319	165955.04	174782.647	6147.216	6474.203	933,0	NC	1.01412	313467.942	317894.028	12026.712	12196.526	929.25,0
818
819	57	NC	1.09043	1297923.02	1415297.85	52417.342	57157.59	930.9,0															NC	1.05319	1251660.56	1318239.84	51585.444	54329.416	930.8,0								NC	1.00751	1272294.62	1281847.34	49191.434	49560.776	930.9,0	NC	1.01233	1141815	1155894.29	45417.157	45977.179
820	253																						NC	1.05319	907852.765	956143.959	36257.766	38186.417	933.25,0								NC	1.00751	506040.993	509840.481	17097.968	17226.344	933.3,0
821	221
822	71
823	71	NC	1.09043	12145613.3	13243975.3	392489.875	427983.84	944.7,0	NC	1.03835	9571123.55	9938174.43	305505.688	317221.776	944.75,0	NC	1.03714	12033956.5	12480857.1	379534.31	393628.936	944.8,0	NC	1.05319	11890143.7	12522613.2	376173.46	396183.164	944.7,0	NC	1.01412	14033615.9	14231766.9	432527.127	438634.298	944.75,0	NC	1.00751	11854252.4	11943257.2	370737.35	373520.943	944.7,0	NC	1.01233	10852641	10986460.9	359863.938	364301.285
824	221
825	71
826	342
827	141								NC	1.03835	798658.688	829287.106	19913.682	20677.368	953.6,0
828	441	NC	1.09043	12137950	13235619	383852.292	418565.136	953.35,0	NC	1.03835	9974496.37	10357016.5	310552.988	322462.64	953.35,0	NC	1.03714	11202615.9	11618643.3	353957	367101.772	953.5,0	NC	1.05319	11373407.5	11978390.5	352233.782	370970.069	953.3,0	NC	1.01412	13940522.6	14137359.2	438255.674	444443.731	953.35,0	NC	1.00751	10428371	10506669.9	327151.781	329608.122	953.25,0	NC	1.01233	10118380.9	10243146.8	313225.914	317088.185
829	71	NC	1.09043	2895718.66	3157586.65	89576.682	97677.354	951,0	NC	1.03835	3042155.91	3158822.05	110991.75	115248.264	954.7,0	NC	1.03714	4422049.09	4586269.11	130725.808	135580.525	954.6,0	NC	1.05319	4556917.95	4799312.99	139817.165	147254.426	954.55,0	NC	1.01412	5186196.3	5259424.05	144286.358	146323.644	954.45,0	NC	1.00751	4448413.82	4481813.67	131851.566	132841.541	954.5,0	NC	1.01233	2765107.61	2799203.12	86880.25	87951.538
830	71
831	252	NC	1.09043	293625.457	320178.834	8134.251	8869.854	963.05,0								NC	1.03714	233835.973	242519.854	8145.568	8448.067	963.35,0	NC	1.05319	234567.166	247044.441	7605.625	8010.189	963.35,0	NC	1.01412	316137.664	320601.446	9162.98	9292.359	963.3,0	NC	1.00751	243459.128	245287.082	7957.344	8017.09	963.5,0	NC	1.01233	229805.395	232639.039	6497.707	6577.827
832	231																																				NC	1.00751	14886.736	14998.51	1315.264	1325.14	973.4,0
833	221
834	71
835	254
836	72
837	221
838	207
839	71																																											NC	1.01233	1490031.64	1508404.66	36227.3	36674.005
840	144	NC	1.09043	1155297.56	1259774.37	33620.998	36661.439	994.15,0	NC	1.03835	1107785.34	1150268.71	31138.236	32332.382	994.2,0	NC	1.03714	1586815.21	1645744.18	42099.902	43663.351	994.3,0	NC	1.05319	1573332.66	1657022.56	44205.641	46557.061	994.15,0	NC	1.01412	1250849.59	1268511.26	34920.942	35414.017	994.15,0	NC	1.00751	1409976.63	1420563.11	40096.203	40397.256	994.1,0	NC	1.01233	1512494.45	1531144.45	41297.957	41807.187
841	71	NC	1.09043	5703461.37	6219241.44	145810.313	158996.35	1000.25,0	NC	1.03835	4271071.65	4434866.48	109830.469	114042.448	1000.1,0	NC	1.03714	4789063.3	4966912.99	133327.078	138278.397	1000.3,0	NC	1.05319	4670759.8	4919210.4	126496.836	133225.552	1000.35,0	NC	1.01412	6012067.01	6096955.84	161658.394	163940.969	1000.3,0	NC	1.00751	4627274.34	4662017.13	127085.875	128040.069	1000.2,0	NC	1.01233	4830551.53	4890115.25	122567.352	124078.684
842	71	NC	1.09043	10409532.7	11350896.1	247080.844	269425.06	1005.2,0	NC	1.03835	8345395.44	8665439.87	194296.969	201748.223	1005.2,0	NC	1.03714	9909934.55	10277956.2	244081.109	253145.46	1005.15,0	NC	1.05319	9985283.4	10516428.2	228425.016	240575.573	1005.2,0	NC	1.01412	11955468.6	12124276.7	276049.14	279946.882	1005.15,0	NC	1.00751	9835128.94	9908973.65	226153.125	227851.142	1005.15,0	NC	1.01233	10393836	10521998.5	234916.625	237813.294
843	370								NC	1.03835	26784.09	27811.256	1742.513	1809.338	1010.4,0	NC	1.03714	203394.425	210947.809	4668.029	4841.384	1009.65,0	NC	1.05319	172847.14	182041.356	3915.822	4124.116	1009.45,0	NC	1.01412	173187.099	175632.457	4077.594	4135.168	1009.1,0	NC	1.00751	199455.925	200953.492	4497.083	4530.848	1008.95,0	NC	1.01233	74618.166	75538.254	3477.127	3520.003
844	648	NC	1.09043	9885745.68	10779741.5	249475.528	272036.303	1010.1,0	NC	1.03835	7505301	7793127.95	187779.102	194980.397	1010.15,0	NC	1.03714	9513989.22	9867306.76	238828.683	247697.977	1010.2,0	NC	1.05319	9722889.05	10240076.4	243558.116	256513.645	1010.15,0	NC	1.01412	10981331.3	11136384.9	268438.159	272228.436	1010.15,0	NC	1.00751	9355708.11	9425953.21	235392.813	237160.203	1010.1,0	NC	1.01233	10207057.5	10332916.9	254332.081	257468.155
845	71	NC	1.09043	2378276.81	2593351.08	54996.941	59970.47	1012.85,0															NC	1.05319	2768763.78	2916041.97	61358.335	64622.154	1013.1,0	NC	1.01412	2702375.17	2740532.01	63875.512	64777.418	1012.95,0	NC	1.00751	2079350.41	2094962.72	47111.95	47465.679	1013.5,0
846	131	NC	1.09043	624492.925	680967.579	16415.957	17900.498	1015.25,0								NC	1.03714	857306.859	889144.35	21731.975	22539.027	1015.25,0	NC	1.05319	924727.006	973915.787	21053.807	22173.717	1015.05,0															NC	1.01233	787769.036	797482.722	21654.379	21921.391
847	71	NC	1.09043	3429675.41	3739830.61	81014.377	88340.735	1018.1,0	NC	1.03835	2814365.59	2922296	67621.418	70214.687	1017.85,0	NC	1.03714	3529067.31	3660124.99	79310.387	82255.708	1018.4,0	NC	1.05319	3462507.73	3646688.07	76989.93	81085.236	1017.9,0	NC	1.01412	3859593.29	3914089.75	85296.679	86501.046	1017.85,0	NC	1.00751	3170791.93	3194599.06	73809.399	74363.579	1017.8,0	NC	1.01233	3305552.57	3346312.1	82887.81	83909.869
848	280	NC	1.09043	448873.938	489466.872	9845.011	10735.323	1025.75,0															NC	1.05319	389466.569	410183.37	8664.151	9125.021	1025.15,0
849	72
850	221
851	207
852	221
853	71	NC	1.09043	4212438.01	4593380.64	87234.481	95123.341	1078.3,0	NC	1.03835	2403590.52	2495767.79	58149.584	60379.61	1078.75,0	NC	1.03714	4082892.05	4234516.92	88341.469	91622.174	1078.85,0	NC	1.05319	3920677.65	4129229.32	79156.189	83366.726	1078.45,0	NC	1.01412	4996775.97	5067329.16	101519.63	102953.061	1078.25,0	NC	1.00751	3326124.77	3351098.18	71313.047	71848.484	1078.5,0	NC	1.01233	4307159.21	4360269.17	83487.413	84516.865
854	370
855	71	NC	1.09043	6055874.36	6603524.13	121440.538	132422.748	1085.5,0	NC	1.03835	4713737.87	4894508.87	93264.827	96841.517	1085.5,0	NC	1.03714	7441130.02	7717468.54	141589.609	146847.771	1085.4,0	NC	1.05319	7282116.77	7669472.65	132716.486	139776.042	1085.2,0	NC	1.01412	9535979.92	9670625.49	164063.557	166380.092	1085.2,0	NC	1.00751	5394193.6	5434694.61	118868.618	119761.115	1085.4,0	NC	1.01233	8073483.3	8173034.4	143982.344	145757.736
856	114	NC	1.09043	705300.995	769083.35	13384.573	14594.977	1096.65,0								NC	1.03714	796477.132	826055.612	15110.984	15672.155	1097.15,0	NC	1.05319	703715.264	741147.821	13289.659	13996.573	1097.25,0	NC	1.01412	265644.175	269395.002	11521.758	11684.442	1096.55,0
857	207
858	71																						NC	1.05319	2252581.29	2372402.31	45289.414	47698.483	1102.95,0	NC	1.01412	2959309.04	3001093.72	56512.942	57310.89	1102.65,0	NC	1.00751	2206202.02	2222766.76	45740.108	46083.536	1102.8,0	NC	1.01233	2442404.43	2472520.81	48990.277	49594.358
859	221
860	72
861	207
862	207
[truncated: 484 more columns]
